# Supplementary material for: Direct Approach or Detour: A Comparative Model of Inhibition and Neural Ensemble Size in Behavior Selection
Source: Front Syst Neurosci. 2021 Nov 9;15:752219. doi: 10.3389/fnsys.2021.752219 (PMC8660104; doi:10.3389/fnsys.2021.752219)
Supplement: Supplementary file 1 [file Data_Sheet_1.CSV]

	id	time	strategy	x	y	inh	config	trial	barrier	popsize	steps
0	0	0.0	1	23.0	43.0	0.0	0.0	0	0	1	0
1	1	0.1	1	23.0	43.0	0.0	0.0	0	0	1	1
2	2	0.2	1	23.0	43.0	0.0	0.0	0	0	1	2
3	3	0.3	1	23.0	43.0	0.0	0.0	0	0	1	3
4	4	0.4	1	23.0	43.0	0.0	0.0	0	0	1	4
5	5	0.5	1	22.430065	42.395905	0.0	0.0	0	0	1	5
6	6	0.6	1	22.390482000000002	42.363873	0.0	0.0	0	0	1	6
7	7	0.7	1	22.364729999999998	42.343517	0.0	0.0	0	0	1	7
8	8	0.8	1	22.342523999999997	42.3256	0.0	0.0	0	0	1	8
9	9	0.9	1	22.320383	42.30737	0.0	0.0	0	0	1	9
10	10	1.0	1	22.296156	42.286964000000005	0.0	0.0	0	0	1	10
11	11	1.1	1	22.269445	42.2639	0.0	0.0	0	0	1	11
12	12	1.2	1	22.244295	42.24167	0.0	0.0	0	0	1	12
13	13	1.3	1	22.221228	42.22082	0.0	0.0	0	0	1	13
14	14	1.4	1	22.193756	42.19534	0.0	0.0	0	0	1	14
15	15	1.5	1	22.170696	42.173466	0.0	0.0	0	0	1	15
16	16	1.6	1	22.146088	42.149555	0.0	0.0	0	0	1	16
17	17	1.7	1	22.113905	42.11728	0.0	0.0	0	0	1	17
18	18	1.8	1	22.088741	42.091396	0.0	0.0	0	0	1	18
19	19	1.9	1	22.06508	42.066466999999996	0.0	0.0	0	0	1	19
20	20	2.0	1	22.043287	42.042988	0.0	0.0	0	0	1	20
21	21	2.1	1	22.017708	42.01468	0.0	0.0	0	0	1	21
22	22	2.2	1	21.99024	41.98338	0.0	0.0	0	0	1	22
23	23	2.3	1	21.965206	41.954066999999995	0.0	0.0	0	0	1	23
24	24	2.4	1	21.944048000000002	41.928707	0.0	0.0	0	0	1	24
25	25	2.5	1	21.918233999999998	41.89862	0.0	0.0	0	0	1	25
26	26	2.6	1	21.894865	41.870674	0.0	0.0	0	0	1	26
27	27	2.7	1	21.871466	41.84194	0.0	0.0	0	0	1	27
28	28	2.8	1	21.837872	41.802193	0.0	0.0	0	0	1	28
29	29	2.9	1	21.813343	41.773926	0.0	0.0	0	0	1	29
30	30	3.0	1	21.788254000000002	41.745773	0.0	0.0	0	0	1	30
31	31	3.1	1	21.763783	41.718999999999994	0.0	0.0	0	0	1	31
32	32	3.2	1	21.742258	41.694912	0.0	0.0	0	0	1	32
33	33	3.3	1	21.717398	41.666340000000005	0.0	0.0	0	0	1	33
34	34	3.4	1	21.689358	41.633106	0.0	0.0	0	0	1	34
35	35	3.5	1	21.668568	41.607890000000005	0.0	0.0	0	0	1	35
36	36	3.6	1	21.649105	41.584785	0.0	0.0	0	0	1	36
37	37	3.7	1	21.6229	41.554543	0.0	0.0	0	0	1	37
38	38	3.8	1	21.598108	41.52667	0.0	0.0	0	0	1	38
39	39	3.9	1	21.57924	41.50587	0.0	0.0	0	0	1	39
40	40	4.0	1	21.556295000000002	41.48117	0.0	0.0	0	0	1	40
41	41	4.1	1	21.532495	41.454906	0.0	0.0	0	0	1	41
42	42	4.2	1	21.50926	41.428622999999995	0.0	0.0	0	0	1	42
43	43	4.3	1	21.484331	41.39966	0.0	0.0	0	0	1	43
44	44	4.4	1	21.458569	41.37053	0.0	0.0	0	0	1	44
45	45	4.5	1	21.43554	41.34511	0.0	0.0	0	0	1	45
46	46	4.6	1	21.411081	41.31879	0.0	0.0	0	0	1	46
47	47	4.7	1	21.381104	41.285496	0.0	0.0	0	0	1	47
48	48	4.8	1	21.355902	41.25823	0.0	0.0	0	0	1	48
49	49	4.9	1	21.326746	41.225697	0.0	0.0	0	0	1	49
50	50	5.0	1	21.30497	41.200832	0.0	0.0	0	0	1	50
51	51	5.1	1	21.27979	41.172832	0.0	0.0	0	0	1	51
52	52	5.2	1	21.254154	41.145065	0.0	0.0	0	0	1	52
53	53	5.3	1	21.226398	41.115840000000006	0.0	0.0	0	0	1	53
54	54	5.4	1	21.196966	41.08575	0.0	0.0	0	0	1	54
55	55	5.5	1	21.167023	41.054190000000006	0.0	0.0	0	0	1	55
56	56	5.6	1	21.14317	41.028427	0.0	0.0	0	1	1	56
57	57	5.7	1	21.117954	41.000465000000005	0.0	0.0	0	1	1	57
58	58	5.8	1	21.091848000000002	40.970695	0.0	0.0	0	1	1	58
59	59	5.9	1	21.065352999999998	40.939598	0.0	0.0	0	1	1	59
60	60	6.0	1	21.0377	40.908085	0.0	0.0	0	1	1	60
61	61	6.1	1	21.013379999999998	40.881073	0.0	0.0	0	1	1	61
62	62	6.2	1	20.990470000000002	40.856224	0.0	0.0	0	1	1	62
63	63	6.3	1	20.963257000000002	40.82751	0.0	0.0	0	1	1	63
64	64	6.4	1	20.93779	40.801315	0.0	0.0	0	1	1	64
65	65	6.5	1	20.911661	40.775127000000005	0.0	0.0	0	1	1	65
66	66	6.6	1	20.888296	40.751156	0.0	0.0	0	1	1	66
67	67	6.7	1	20.862013	40.723459999999996	0.0	0.0	0	1	1	67
68	68	6.8	1	20.835695	40.694965	0.0	0.0	0	1	1	68
69	69	6.9	1	20.806015	40.661809999999996	0.0	0.0	0	1	1	69
70	70	7.0	1	20.776798	40.628136	0.0	0.0	0	1	1	70
71	71	7.1	1	20.761328	40.609898	0.0	0.0	0	1	1	71
72	72	7.2	1	20.763565	40.607613	0.0	0.0	0	1	1	72
73	73	7.3	1	20.765207	40.605923	0.0	0.0	0	1	1	73
74	74	7.4	1	20.766924	40.60415	0.0	0.0	0	1	1	74
75	75	7.5	1	20.768085	40.602940000000004	0.0	0.0	0	1	1	75
76	76	7.6	1	20.769560000000002	40.601395000000004	0.0	0.0	0	1	1	76
77	77	7.7	1	20.771158	40.599705	0.0	0.0	0	1	1	77
78	78	7.8	1	20.773685	40.597	0.0	0.0	0	1	1	78
79	79	7.9	1	20.777004	40.593272999999996	0.0	0.0	0	1	1	79
80	80	8.0	2	20.780592000000002	40.589046	0.0	0.0	0	1	1	80
81	81	8.1	2	20.781202	40.588085	0.0	0.0	0	1	1	81
82	82	8.2	2	20.78213	40.586693	0.0	0.0	0	1	1	82
83	83	8.3	2	20.782957	40.585423	0.0	0.0	0	1	1	83
84	84	8.4	2	20.783807999999997	40.584106	0.0	0.0	0	1	1	84
85	85	8.5	2	20.784735	40.582664	0.0	0.0	0	1	1	85
86	86	8.6	2	20.785913	40.580803	0.0	0.0	0	1	1	86
87	87	8.7	2	20.786972	40.57911	0.0	0.0	0	1	1	87
88	88	8.8	2	20.787976999999998	40.577488	0.0	0.0	0	1	1	88
89	89	8.9	2	20.78916	40.575558	0.0	0.0	0	1	1	89
90	90	9.0	2	20.790485	40.57336	0.0	0.0	0	1	1	90
91	91	9.1	2	20.7918	40.57115	0.0	0.0	0	1	1	91
92	92	9.2	2	20.793035999999997	40.56905	0.0	0.0	0	1	1	92
93	93	9.3	2	20.794426	40.56665	0.0	0.0	0	1	1	93
94	94	9.4	2	20.796278	40.56341	0.0	0.0	0	1	1	94
95	95	9.5	2	20.797806	40.560677	0.0	0.0	0	1	1	95
96	96	9.6	2	20.816359	40.535957	0.0	0.0	0	1	1	96
97	97	9.7	2	20.836441	40.50466	0.0	0.0	0	1	1	97
98	98	9.8	2	20.852085	40.475708000000004	0.0	0.0	0	1	1	98
99	99	9.9	2	20.869257	40.440426	0.0	0.0	0	1	1	99
100	100	10.0	2	20.893133	40.382220000000004	0.0	0.0	0	1	1	100
101	101	10.1	2	20.907882999999998	40.323997	0.0	0.0	0	1	1	101
102	102	10.2	2	20.917445999999998	40.263706	0.0	0.0	0	1	1	102
103	103	10.3	2	20.921210000000002	40.1975	0.0	0.0	0	1	1	103
104	104	10.4	2	20.917206	40.14253	0.0	0.0	0	1	1	104
105	105	10.5	2	20.917206	40.078484	0.0	0.0	0	1	1	105
106	106	10.6	2	20.917206	40.016796	0.0	0.0	0	1	1	106
107	107	10.7	2	20.935595000000003	39.978477000000005	0.0	0.0	0	1	1	107
108	108	10.8	2	20.951092000000003	39.939064	0.0	0.0	0	1	1	108
109	109	10.9	2	20.96444	39.895203	0.0	0.0	0	1	1	109
110	110	11.0	2	20.973745	39.846294	0.0	0.0	0	1	1	110
111	111	11.1	2	20.979782	39.789433	0.0	0.0	0	1	1	111
112	112	11.2	2	20.98015	39.720924	0.0	0.0	0	1	1	112
113	113	11.3	2	20.978004000000002	39.657447999999995	0.0	0.0	0	1	1	113
114	114	11.4	2	20.978004000000002	39.581837	0.0	0.0	0	1	1	114
115	115	11.5	2	20.978004000000002	39.518986	0.0	0.0	0	1	1	115
116	116	11.6	2	20.978004000000002	39.44725	0.0	0.0	0	1	1	116
117	117	11.7	2	20.978004000000002	39.375434999999996	0.0	0.0	0	1	1	117
118	118	11.8	2	20.978004000000002	39.30699	0.0	0.0	0	1	1	118
119	119	11.9	2	20.978004000000002	39.232490000000006	0.0	0.0	0	1	1	119
120	120	12.0	2	20.978004000000002	39.160152000000004	0.0	0.0	0	1	1	120
121	121	12.1	2	20.978004000000002	39.08885	0.0	0.0	0	1	1	121
122	122	12.2	2	20.978004000000002	39.030296	0.0	0.0	0	1	1	122
123	123	12.3	2	20.978004000000002	38.968340000000005	0.0	0.0	0	1	1	123
124	124	12.4	2	20.978004000000002	38.900917	0.0	0.0	0	1	1	124
125	125	12.5	2	20.978004000000002	38.823679999999996	0.0	0.0	0	1	1	125
126	126	12.6	2	20.978004000000002	38.757934999999996	0.0	0.0	0	1	1	126
127	127	12.7	2	20.978004000000002	38.69103	0.0	0.0	0	1	1	127
128	128	12.8	2	20.978004000000002	38.621204	0.0	0.0	0	1	1	128
129	129	12.9	2	20.978004000000002	38.54527	0.0	0.0	0	1	1	129
130	130	13.0	2	20.978004000000002	38.473774	0.0	0.0	0	1	1	130
131	131	13.1	2	20.978004000000002	38.407475	0.0	0.0	0	1	1	131
132	132	13.2	2	20.978004000000002	38.34463	0.0	0.0	0	1	1	132
133	133	13.3	2	20.978004000000002	38.268679999999996	0.0	0.0	0	1	1	133
134	134	13.4	2	20.978004000000002	38.203	0.0	0.0	0	1	1	134
135	135	13.5	2	20.978004000000002	38.14047	0.0	0.0	0	1	1	135
136	136	13.6	2	20.978004000000002	38.077625	0.0	0.0	0	1	1	136
137	137	13.7	2	20.978004000000002	38.008617	0.0	0.0	0	1	1	137
138	138	13.8	2	20.978004000000002	37.947506	0.0	0.0	0	1	1	138
139	139	13.9	2	20.978004000000002	37.88831	0.0	0.0	0	1	1	139
140	140	14.0	2	20.978004000000002	37.819317	0.0	0.0	0	1	1	140
141	141	14.1	2	20.978004000000002	37.74613	0.0	0.0	0	1	1	141
142	142	14.2	2	20.978004000000002	37.677334	0.0	0.0	0	1	1	142
143	143	14.3	2	20.978003	37.61187	0.0	0.0	0	1	1	143
144	144	14.4	2	20.978003	37.548429999999996	0.0	0.0	0	1	1	144
145	145	14.5	2	20.978003	37.47679	0.0	0.0	0	1	1	145
146	146	14.6	2	20.978003	37.415546	0.0	0.0	0	1	1	146
147	147	14.7	2	20.978003	37.357193	0.0	0.0	0	1	1	147
148	148	14.8	2	20.978003	37.283474	0.0	0.0	0	1	1	148
149	149	14.9	2	20.978003	37.210274	0.0	0.0	0	1	1	149
150	150	15.0	2	20.978003	37.12981	0.0	0.0	0	1	1	150
151	151	15.1	2	20.978003	37.0609	0.0	0.0	0	0	1	151
152	152	15.2	2	20.978003	36.997795	0.0	0.0	0	0	1	152
153	153	15.3	2	20.978003	36.909335999999996	0.0	0.0	0	0	1	153
154	154	15.4	2	20.978003	36.843075	0.0	0.0	0	0	1	154
155	155	15.5	2	20.978003	36.770927	0.0	0.0	0	0	1	155
156	156	15.6	2	20.978003	36.706436	0.0	0.0	0	0	1	156
157	157	15.7	2	20.978003	36.63965	0.0	0.0	0	0	1	157
158	158	15.8	2	20.978003	36.57778	0.0	0.0	0	0	1	158
159	159	15.9	2	20.978003	36.507027	0.0	0.0	0	0	1	159
160	160	16.0	2	20.978003	36.430103	0.0	0.0	0	0	1	160
161	161	16.1	2	20.978003	36.357487	0.0	0.0	0	0	1	161
162	162	16.2	2	20.978003	36.287017999999996	0.0	0.0	0	0	1	162
163	163	16.3	2	20.978003	36.224865	0.0	0.0	0	0	1	163
164	164	16.4	2	20.978003	36.156586	0.0	0.0	0	0	1	164
165	165	16.5	2	20.978003	36.071354	0.0	0.0	0	0	1	165
166	166	16.6	2	20.978003	35.997433	0.0	0.0	0	0	1	166
167	167	16.7	2	20.978003	35.92315	0.0	0.0	0	0	1	167
168	168	16.8	2	20.978003	35.856796	0.0	0.0	0	0	1	168
169	169	16.9	2	20.978003	35.793858	0.0	0.0	0	0	1	169
170	170	17.0	2	20.978003	35.72627	0.0	0.0	0	0	1	170
171	171	17.1	2	20.978003	35.664543	0.0	0.0	0	0	1	171
172	172	17.2	2	20.978003	35.587559999999996	0.0	0.0	0	0	1	172
173	173	17.3	2	20.978003	35.5161	0.0	0.0	0	0	1	173
174	174	17.4	2	20.978003	35.44325	0.0	0.0	0	0	1	174
175	175	17.5	2	20.978003	35.383682	0.0	0.0	0	0	1	175
176	176	17.6	2	20.978003	35.313812	0.0	0.0	0	0	1	176
177	177	17.7	2	20.978003	35.256091999999995	0.0	0.0	0	0	1	177
178	178	17.8	2	20.978003	35.192585	0.0	0.0	0	0	1	178
179	179	17.9	2	20.978003	35.129523999999996	0.0	0.0	0	0	1	179
180	180	18.0	2	20.978003	35.066742	0.0	0.0	0	0	1	180
181	181	18.1	2	20.978003	34.995094	0.0	0.0	0	0	1	181
182	182	18.2	2	20.978003	34.931453999999995	0.0	0.0	0	0	1	182
183	183	18.3	2	20.978003	34.86742	0.0	0.0	0	0	1	183
184	184	18.4	2	20.978003	34.786682	0.0	0.0	0	0	1	184
185	185	18.5	2	20.978003	34.70973	0.0	0.0	0	0	1	185
186	186	18.6	2	20.969952	34.645824	0.0	0.0	0	0	1	186
187	187	18.7	2	20.966639999999998	34.638884999999995	0.0	0.0	0	0	1	187
188	188	18.8	2	20.96527	34.632034000000004	0.0	0.0	0	0	1	188
189	189	18.9	2	20.963964	34.625755	0.0	0.0	0	0	1	189
190	190	19.0	2	20.96216	34.617268	0.0	0.0	0	0	1	190
191	191	19.1	2	20.960434	34.60952	0.0	0.0	0	0	1	191
192	192	19.2	2	20.958477	34.601055	0.0	0.0	0	0	1	192
193	193	19.3	2	20.956696	34.5937	0.0	0.0	0	0	1	193
194	194	19.4	2	20.955097	34.587357	0.0	0.0	0	0	1	194
195	195	19.5	2	20.953073999999997	34.579544	0.0	0.0	0	0	1	195
196	196	19.6	2	20.951320000000003	34.57305	0.0	0.0	0	0	1	196
197	197	19.7	2	20.949396	34.566146999999994	0.0	0.0	0	0	1	197
198	198	19.8	2	20.947273000000003	34.55877	0.0	0.0	0	0	1	198
199	199	19.9	2	20.944395	34.54908	0.0	0.0	0	0	1	199
200	200	20.0	2	20.941986	34.54136	0.0	0.0	0	0	1	200
201	201	20.1	2	20.939722	34.534366999999996	0.0	0.0	0	0	1	201
202	202	20.2	2	20.937765	34.528521999999995	0.0	0.0	0	0	1	202
203	203	20.3	2	20.935556	34.5221	0.0	0.0	0	0	1	203
204	204	20.4	2	20.933155	34.515312	0.0	0.0	0	0	1	204
205	205	20.5	2	20.930286	34.507435	0.0	0.0	0	0	1	205
206	206	20.6	2	20.927845	34.50097	0.0	0.0	0	0	1	206
207	207	20.7	2	20.925283	34.494377	0.0	0.0	0	0	1	207
208	208	20.8	2	20.922473999999998	34.487343	0.0	0.0	0	0	1	208
209	209	20.9	2	20.919716	34.480647999999995	0.0	0.0	0	0	1	209
210	210	21.0	2	20.916752	34.473648	0.0	0.0	0	0	1	210
211	211	21.1	2	20.913823999999998	34.46694	0.0	0.0	0	0	1	211
212	212	21.2	2	20.910792999999998	34.460190000000004	0.0	0.0	0	0	1	212
213	213	21.3	2	20.907818	34.453742999999996	0.0	0.0	0	0	1	213
214	214	21.4	2	20.905113	34.44804	0.0	0.0	0	0	1	214
215	215	21.5	2	20.902044	34.441715	0.0	0.0	0	0	1	215
216	216	21.6	2	20.89871	34.43502	0.0	0.0	0	0	1	216
217	217	21.7	2	20.895773000000002	34.42928	0.0	0.0	0	0	1	217
218	218	21.8	2	20.892958	34.423904	0.0	0.0	0	0	1	218
219	219	21.9	2	20.889471	34.417384999999996	0.0	0.0	0	0	1	219
220	220	22.0	2	20.886316	34.411644	0.0	0.0	0	0	1	220
221	221	22.1	2	20.882786	34.405357	0.0	0.0	0	0	1	221
222	222	22.2	2	20.87943	34.399532	0.0	0.0	0	0	1	222
223	223	22.3	2	20.875774	34.393322	0.0	0.0	0	0	1	223
224	224	22.4	2	20.872427	34.387783	0.0	0.0	0	0	1	224
225	225	22.5	2	20.86906	34.382329999999996	0.0	0.0	0	0	1	225
226	226	22.6	2	20.865753	34.37709	0.0	0.0	0	0	1	226
227	227	22.7	2	20.862131	34.371464	0.0	0.0	0	0	1	227
228	228	22.8	2	20.858252	34.36557	0.0	0.0	0	0	1	228
229	229	22.9	2	20.818361	34.306507	0.0	0.0	0	0	1	229
230	230	23.0	2	20.769468	34.25201	0.0	0.0	0	0	1	230
231	231	23.1	2	20.714222	34.207108000000005	0.0	0.0	0	0	1	231
232	232	23.2	2	20.64549	34.169918	0.0	0.0	0	0	1	232
233	233	23.3	2	20.570636999999998	34.129414000000004	0.0	0.0	0	0	1	233
234	234	23.4	2	20.509527	34.096344	0.0	0.0	0	0	1	234
235	235	23.5	2	20.440105	34.05878	0.0	0.0	0	0	1	235
236	236	23.6	2	20.369486	34.020565000000005	0.0	0.0	0	0	1	236
237	237	23.7	2	20.293497	33.979446	0.0	0.0	0	0	1	237
238	238	23.8	2	20.227978	33.943993	0.0	0.0	0	0	1	238
239	239	23.9	2	20.154042999999998	33.903984	0.0	0.0	0	0	1	239
240	240	24.0	2	20.095087	33.87208	0.0	0.0	0	0	1	240
241	241	24.1	2	20.03912	33.841797	0.0	0.0	0	0	1	241
242	242	24.2	2	20.033144	33.838654	0.0	0.0	0	0	1	242
243	243	24.3	2	20.028017000000002	33.836025	0.0	0.0	0	0	1	243
244	244	24.4	2	20.021147	33.832615000000004	0.0	0.0	0	0	1	244
245	245	24.5	2	20.013926	33.829155	0.0	0.0	0	0	1	245
246	246	24.6	2	20.007647	33.826237	0.0	0.0	0	0	1	246
247	247	24.7	2	20.001884	33.823640000000005	0.0	0.0	0	0	1	247
248	248	24.8	2	19.994979999999998	33.820633	0.0	0.0	0	0	1	248
249	249	24.9	2	19.98817	33.817776	0.0	0.0	0	0	1	249
250	250	25.0	2	19.979816	33.81442	0.0	0.0	0	0	1	250
251	251	25.1	2	19.972921	33.811752	0.0	0.0	0	0	1	251
252	252	25.2	2	19.966002	33.809177000000005	0.0	0.0	0	0	1	252
253	253	25.3	2	19.957779000000002	33.806259999999995	0.0	0.0	0	0	1	253
254	254	25.4	2	19.950561999999998	33.803806	0.0	0.0	0	0	1	254
255	255	25.5	2	19.942558	33.80122	0.0	0.0	0	0	1	255
256	256	25.6	2	19.935548999999998	33.79905	0.0	0.0	0	0	1	256
257	257	25.7	2	19.92626	33.796345	0.0	0.0	0	0	1	257
258	258	25.8	2	19.918463	33.794193	0.0	0.0	0	0	1	258
259	259	25.9	2	19.908342	33.7916	0.0	0.0	0	0	1	259
260	260	26.0	2	19.899271	33.789433	0.0	0.0	0	0	1	260
261	261	26.1	2	19.889817999999998	33.787341999999995	0.0	0.0	0	0	1	261
262	262	26.2	2	19.880814	33.7855	0.0	0.0	0	0	1	262
263	263	26.3	2	19.871426	33.783745	0.0	0.0	0	0	1	263
264	264	26.4	2	19.86436	33.782513	0.0	0.0	0	0	1	264
265	265	26.5	2	19.85834	33.78153	0.0	0.0	0	0	1	265
266	266	26.6	2	19.850773	33.7804	0.0	0.0	0	0	1	266
267	267	26.7	2	19.843412	33.779396000000006	0.0	0.0	0	0	1	267
268	268	26.8	2	19.835829999999998	33.778459999999995	0.0	0.0	0	0	1	268
269	269	26.9	2	19.827645999999998	33.777576	0.0	0.0	0	0	1	269
270	270	27.0	2	19.819848999999998	33.77684	0.0	0.0	0	0	1	270
271	271	27.1	2	19.810253	33.776096	0.0	0.0	0	0	1	271
272	272	27.2	2	19.803051	33.77563	0.0	0.0	0	0	1	272
273	273	27.3	2	19.796432	33.775276	0.0	0.0	0	0	1	273
274	274	27.4	2	19.788662	33.77497	0.0	0.0	0	0	1	274
275	275	27.5	2	19.781198999999997	33.774772999999996	0.0	0.0	0	0	1	275
276	276	27.6	2	19.774689000000002	33.774673	0.0	0.0	0	0	1	276
277	277	27.7	2	19.767166	33.77466	0.0	0.0	0	0	1	277
278	278	27.8	2	19.758942	33.774757	0.0	0.0	0	0	1	278
279	279	27.9	2	19.747587	33.775124	0.0	0.0	0	0	1	279
280	280	28.0	2	19.739948000000002	33.77547	0.0	0.0	0	0	1	280
281	281	28.1	2	19.732906	33.775875	0.0	0.0	0	0	1	281
282	282	28.2	1	19.724802	33.77646	0.0	0.0	0	0	1	282
283	283	28.3	1	19.688195999999998	33.77957	0.0	0.0	0	0	1	283
284	284	28.4	1	19.648537	33.783497	0.0	0.0	0	0	1	284
285	285	28.5	1	19.61449	33.787277	0.0	0.0	0	0	1	285
286	286	28.6	1	19.575508	33.79215	0.0	0.0	0	0	1	286
287	287	28.7	1	19.53878	33.797222	0.0	0.0	0	0	1	287
288	288	28.8	1	19.501573999999998	33.802864	0.0	0.0	0	0	1	288
289	289	28.9	1	19.459808	33.809826	0.0	0.0	0	0	1	289
290	290	29.0	1	19.416262	33.81778	0.0	0.0	0	0	1	290
291	291	29.1	1	19.376058999999998	33.825718	0.0	0.0	0	0	1	291
292	292	29.2	1	19.337027	33.833991999999995	0.0	0.0	0	0	1	292
293	293	29.3	1	19.298786	33.842644	0.0	0.0	0	0	1	293
294	294	29.4	1	19.261026	33.851729999999996	0.0	0.0	0	0	1	294
295	295	29.5	1	19.223694000000002	33.861244	0.0	0.0	0	0	1	295
296	296	29.6	1	19.185064	33.87167	0.0	0.0	0	0	1	296
297	297	29.7	1	19.150259	33.88153	0.0	0.0	0	0	1	297
298	298	29.8	1	19.107815	33.89427	0.0	0.0	0	0	1	298
299	299	29.9	1	19.0647	33.907963	0.0	0.0	0	0	1	299
300	300	30.0	1	19.033307999999998	33.918327000000005	0.0	0.0	0	0	1	300
301	301	30.1	1	18.993536	33.932114	0.0	0.0	0	0	1	301
302	302	30.2	1	18.961624	33.9436	0.0	0.0	0	0	1	302
303	303	30.3	1	18.931677	33.954758	0.0	0.0	0	0	1	303
304	304	30.4	1	18.892723	33.96992	0.0	0.0	0	0	1	304
305	305	30.5	1	18.862473	33.982098	0.0	0.0	0	0	1	305
306	306	30.6	1	18.829096	33.99602	0.0	0.0	0	0	1	306
307	307	30.7	1	18.791481	34.01235	0.0	0.0	0	0	1	307
308	308	30.8	1	18.760494	34.02624	0.0	0.0	0	0	1	308
309	309	30.9	1	18.72841	34.0411	0.0	0.0	0	0	1	309
310	310	31.0	1	18.69257	34.05831	0.0	0.0	0	0	1	310
311	311	31.1	1	18.659817	34.074554	0.0	0.0	0	0	1	311
312	312	31.2	1	18.621128	34.09448	0.0	0.0	0	0	1	312
313	313	31.3	1	18.590757	34.110584	0.0	0.0	0	0	1	313
314	314	31.4	1	18.559189	34.127834	0.0	0.0	0	0	1	314
315	315	31.5	1	18.507019	34.157787	0.0	0.0	0	0	1	315
316	316	31.6	1	18.473608	34.177574	0.0	0.0	0	0	1	316
317	317	31.7	1	18.443867	34.195679999999996	0.0	0.0	0	0	1	317
318	318	31.8	1	18.414642	34.213955	0.0	0.0	0	0	1	318
319	319	31.9	1	18.383219	34.23418	0.0	0.0	0	0	1	319
320	320	32.0	1	18.351044	34.255512	0.0	0.0	0	0	1	320
321	321	32.1	1	18.322998000000002	34.274586	0.0	0.0	0	0	1	321
322	322	32.2	1	18.294245	34.29466	0.0	0.0	0	0	1	322
323	323	32.3	1	18.257385	34.321274	0.0	0.0	0	0	1	323
324	324	32.4	1	18.229917999999998	34.341609999999996	0.0	0.0	0	0	1	324
325	325	32.5	1	18.202559	34.362373	0.0	0.0	0	0	1	325
326	326	32.6	1	18.174915	34.383896	0.0	0.0	0	0	1	326
327	327	32.7	1	18.148823	34.4047	0.0	0.0	0	0	1	327
328	328	32.8	1	18.11992	34.42837	0.0	0.0	0	0	1	328
329	329	32.9	1	18.094713	34.449505	0.0	0.0	0	0	1	329
330	330	33.0	1	18.06772	34.47271	0.0	0.0	0	0	1	330
331	331	33.1	1	18.046066	34.491707	0.0	0.0	0	0	1	331
332	332	33.2	1	18.019028	34.516045	0.0	0.0	0	0	1	332
333	333	33.3	1	17.993123999999998	34.539944	0.0	0.0	0	0	1	333
334	334	33.4	1	17.966648	34.565	0.0	0.0	0	0	1	334
335	335	33.5	1	17.941264999999998	34.589622	0.0	0.0	0	0	1	335
336	336	33.6	1	17.918674	34.61203	0.0	0.0	0	0	1	336
337	337	33.7	1	17.88701	34.644447	0.0	0.0	0	0	1	337
338	338	33.8	1	17.860321	34.67252	0.0	0.0	0	0	1	338
339	339	33.9	1	17.835915	34.69885	0.0	0.0	0	0	1	339
340	340	34.0	1	17.80966	34.727955	0.0	0.0	0	0	1	340
341	341	34.1	1	17.78285	34.75854	0.0	0.0	0	0	1	341
342	342	34.2	1	17.755022	34.791264	0.0	0.0	0	0	1	342
343	343	34.3	1	17.729751999999998	34.821827	0.0	0.0	0	0	1	343
344	344	34.4	1	17.699793	34.859320000000004	0.0	0.0	0	0	1	344
345	345	34.5	1	17.68125	34.883038	0.0	0.0	0	0	1	345
346	346	34.6	1	17.663382000000002	34.90638	0.0	0.0	0	0	1	346
347	347	34.7	1	17.641958	34.935103999999995	0.0	0.0	0	0	1	347
348	348	34.8	1	17.623135	34.960938	0.0	0.0	0	0	1	348
349	349	34.9	1	17.600637	34.992709999999995	0.0	0.0	0	0	1	349
350	350	35.0	1	17.57934	35.02364	0.0	0.0	0	0	1	350
351	351	35.1	1	17.558039	35.055479999999996	0.0	0.0	0	0	1	351
352	352	35.2	1	17.531264999999998	35.097034	0.0	0.0	0	0	1	352
353	353	35.3	1	17.510733	35.129868	0.0	0.0	0	0	1	353
354	354	35.4	1	17.491354	35.161777	0.0	0.0	0	0	1	354
355	355	35.5	1	17.473137	35.19263	0.0	0.0	0	0	1	355
356	356	35.6	1	17.452047	35.2296	0.0	0.0	0	0	1	356
357	357	35.7	1	17.433617	35.262928	0.0	0.0	0	0	1	357
358	358	35.8	1	17.411797	35.303940000000004	0.0	0.0	0	0	1	358
359	359	35.9	1	17.394348	35.337814	0.0	0.0	0	0	1	359
360	360	36.0	1	17.377360999999997	35.3719	0.0	0.0	0	0	1	360
361	361	36.1	1	17.362413	35.402817	0.0	0.0	0	0	1	361
362	362	36.2	1	17.34711	35.435513	0.0	0.0	0	0	1	362
363	363	36.3	1	17.331297	35.470512	0.0	0.0	0	0	1	363
364	364	36.4	1	17.316715	35.50391	0.0	0.0	0	0	1	364
365	365	36.5	2	17.300886	35.54163	0.0	0.0	0	0	1	365
366	366	36.6	1	17.270363	35.61436	0.0	0.0	0	0	1	366
367	367	36.7	2	17.254534	35.653698	0.0	0.0	0	0	1	367
368	368	36.8	2	17.215984	35.749503999999995	0.0	0.0	0	0	1	368
369	369	36.9	2	17.181467	35.83529	0.0	0.0	0	0	1	369
370	370	37.0	2	17.150728	35.911682	0.0	0.0	0	0	1	370
371	371	37.1	2	17.120977	35.985622	0.0	0.0	0	0	1	371
372	372	37.2	2	17.090256	36.061974	0.0	0.0	0	0	1	372
373	373	37.3	2	17.058056	36.141994	0.0	0.0	0	0	1	373
374	374	37.4	2	17.024166	36.22622	0.0	0.0	0	0	1	374
375	375	37.5	2	16.988213000000002	36.315575	0.0	0.0	0	0	1	375
376	376	37.6	2	16.961254	36.382571999999996	0.0	0.0	0	0	1	376
377	377	37.7	2	16.931166	36.45735	0.0	0.0	0	0	1	377
378	378	37.8	2	16.899994	36.53482	0.0	0.0	0	0	1	378
379	379	37.9	2	16.859904999999998	36.634453	0.0	0.0	0	0	1	379
380	380	37.9	1	23.0	43.0	0.0	0.0	0	0	1	379
381	381	38.0	1	22.970953	42.96645	0.0	0.0	0	0	1	380
382	382	38.1	1	22.946898	42.939370000000004	0.0	0.0	0	0	1	381
383	383	38.2	1	22.924120000000002	42.914326	0.0	0.0	0	0	1	382
384	384	38.3	1	22.8988	42.887203	0.0	0.0	0	0	1	383
385	385	38.4	1	22.86421	42.848785	0.0	0.0	0	0	1	384
386	386	38.5	1	22.836113	42.816624	0.0	0.0	0	0	1	385
387	387	38.6	1	22.809935	42.785793	0.0	0.0	0	0	1	386
388	388	38.7	1	22.78331	42.753494	0.0	0.0	0	0	1	387
389	389	38.8	1	22.758966	42.724734999999995	0.0	0.0	0	0	1	388
390	390	38.9	1	22.7323	42.694126000000004	0.0	0.0	0	0	1	389
391	391	39.0	1	22.703924	42.662518	0.0	0.0	0	0	1	390
392	392	39.1	1	22.677284	42.633644	0.0	0.0	0	0	1	391
393	393	39.2	1	22.652706	42.607665999999995	0.0	0.0	0	0	1	392
394	394	39.3	1	22.627504000000002	42.580326	0.0	0.0	0	0	1	393
395	395	39.4	1	22.602083	42.552	0.0	0.0	0	0	1	394
396	396	39.5	1	22.578066	42.524544	0.0	0.0	0	0	1	395
397	397	39.6	1	22.545525	42.485996	0.0	0.0	0	0	1	396
398	398	39.7	1	22.514723	42.448223	0.0	0.0	0	0	1	397
399	399	39.8	1	22.492939	42.420834	0.0	0.0	0	0	1	398
400	400	39.9	1	22.472094	42.395233000000005	0.0	0.0	0	0	1	399
401	401	40.0	1	22.451235	42.3702	0.0	0.0	0	0	1	400
402	402	40.1	1	22.424166	42.33866	0.0	0.0	0	0	1	401
403	403	40.2	1	22.397532	42.3085	0.0	0.0	0	0	1	402
404	404	40.3	1	22.366982999999998	42.274982	0.0	0.0	0	0	1	403
405	405	40.4	1	22.33608	42.242138	0.0	0.0	0	0	1	404
406	406	40.5	1	22.306467	42.211582	0.0	0.0	0	0	1	405
407	407	40.6	1	22.281635	42.18658	0.0	0.0	0	0	1	406
408	408	40.7	1	22.258097	42.162315	0.0	0.0	0	0	1	407
409	409	40.8	1	22.234745	42.13767	0.0	0.0	0	0	1	408
410	410	40.9	1	22.211197	42.1122	0.0	0.0	0	0	1	409
411	411	41.0	1	22.179667000000002	42.076954	0.0	0.0	0	0	1	410
412	412	41.1	1	22.1544	42.04793	0.0	0.0	0	0	1	411
413	413	41.2	1	22.127867000000002	42.016556	0.0	0.0	0	0	1	412
414	414	41.3	1	22.099154000000002	41.98364	0.0	0.0	0	0	1	413
415	415	41.4	1	22.066392999999998	41.944702	0.0	0.0	0	0	1	414
416	416	41.5	1	22.034204000000003	41.90775	0.0	0.0	0	0	1	415
417	417	41.6	1	22.007246	41.877666	0.0	0.0	0	0	1	416
418	418	41.7	1	21.982976999999998	41.851257000000004	0.0	0.0	0	0	1	417
419	419	41.8	1	21.956873	41.823597	0.0	0.0	0	0	1	418
420	420	41.9	1	21.926548	41.792427	0.0	0.0	0	0	1	419
421	421	42.0	1	21.896917000000002	41.76104	0.0	0.0	0	0	1	420
422	422	42.1	1	21.868664000000003	41.73022	0.0	0.0	0	0	1	421
423	423	42.2	1	21.838438	41.696182	0.0	0.0	0	0	1	422
424	424	42.3	1	21.808722	41.66162	0.0	0.0	0	0	1	423
425	425	42.4	1	21.808722	41.66162	0.0	0.0	0	0	1	424
426	426	42.5	1	21.746714	41.58607	0.0	0.0	0	0	1	425
427	427	42.6	1	21.719847	41.553740000000005	0.0	0.0	0	0	1	426
428	428	42.7	1	21.697193	41.52715	0.0	0.0	0	0	1	427
429	429	42.8	1	21.67223	41.49862	0.0	0.0	0	0	1	428
430	430	42.9	1	21.64621	41.469685	0.0	0.0	0	0	1	429
431	431	43.0	1	21.622995	41.44448	0.0	0.0	0	0	1	430
432	432	43.1	1	21.60276	41.422962	0.0	0.0	0	0	1	431
433	433	43.2	1	21.576372	41.395638	0.0	0.0	0	0	1	432
434	434	43.3	1	21.552805	41.37064	0.0	0.0	0	0	1	433
435	435	43.4	1	21.523267999999998	41.338333	0.0	0.0	0	0	1	434
436	436	43.5	1	21.493805	41.30509	0.0	0.0	0	0	1	435
437	437	43.6	1	21.46549	41.27215	0.0	0.0	0	0	1	436
438	438	43.7	1	21.43725	41.238246999999994	0.0	0.0	0	0	1	437
439	439	43.8	1	21.40905	41.205420000000004	0.0	0.0	0	0	1	438
440	440	43.9	1	21.37474	41.166903999999995	0.0	0.0	0	0	1	439
441	441	44.0	1	21.350668	41.14055	0.0	0.0	0	0	1	440
442	442	44.1	1	21.319696	41.107696999999995	0.0	0.0	0	0	1	441
443	443	44.2	1	21.289074	41.076195	0.0	0.0	0	0	1	442
444	444	44.3	1	21.263115	41.05017	0.0	0.0	0	0	1	443
445	445	44.4	1	21.231422	41.017365000000005	0.0	0.0	0	1	1	444
446	446	44.5	1	21.195728	40.979042	0.0	0.0	0	1	1	445
447	447	44.6	1	21.171864000000003	40.952774	0.0	0.0	0	1	1	446
448	448	44.7	1	21.138851000000003	40.915134	0.0	0.0	0	1	1	447
449	449	44.8	1	21.108131	40.88122	0.0	0.0	0	1	1	448
450	450	44.9	1	21.082005	40.85314	0.0	0.0	0	1	1	449
451	451	45.0	1	21.054314	40.822506	0.0	0.0	0	1	1	450
452	452	45.1	1	21.017515	40.780159999999995	0.0	0.0	0	1	1	451
453	453	45.2	1	20.987307	40.746483000000005	0.0	0.0	0	1	1	452
454	454	45.3	1	20.96315	40.72022	0.0	0.0	0	1	1	453
455	455	45.4	1	20.93854	40.694126000000004	0.0	0.0	0	1	1	454
456	456	45.5	1	20.907885	40.662605	0.0	0.0	0	1	1	455
457	457	45.6	1	20.881868	40.63514	0.0	0.0	0	1	1	456
458	458	45.7	1	20.85381	40.60634	0.0	0.0	0	1	1	457
459	459	45.8	1	20.818335	40.57117	0.0	0.0	0	1	1	458
460	460	45.9	1	20.807713	40.558327	0.0	0.0	0	1	1	459
461	461	46.0	1	20.809866	40.555622	0.0	0.0	0	1	1	460
462	462	46.1	1	20.812267000000002	40.552586	0.0	0.0	0	1	1	461
463	463	46.2	1	20.813489999999998	40.55103	0.0	0.0	0	1	1	462
464	464	46.3	1	20.815258	40.548744	0.0	0.0	0	1	1	463
465	465	46.4	1	20.817621	40.545654	0.0	0.0	0	1	1	464
466	466	46.5	1	20.820158	40.542225	0.0	0.0	0	1	1	465
467	467	46.6	1	20.823133	40.537933	0.0	0.0	0	1	1	466
468	468	46.7	2	20.826216	40.5337	0.0	0.0	0	1	1	467
469	469	46.8	2	20.826207999999998	40.53369	0.0	0.0	0	1	1	468
470	470	46.9	2	20.826841	40.532486	0.0	0.0	0	1	1	469
471	471	47.0	2	20.82755	40.53112	0.0	0.0	0	1	1	470
472	472	47.1	2	20.82829	40.529682	0.0	0.0	0	1	1	471
473	473	47.2	1	20.829206	40.52787	0.0	0.0	0	1	1	472
474	474	47.3	1	20.834229999999998	40.520565000000005	0.0	0.0	0	1	1	473
475	475	47.4	1	20.83908	40.513313000000004	0.0	0.0	0	1	1	474
476	476	47.5	1	20.844658	40.50475	0.0	0.0	0	1	1	475
477	477	47.6	1	20.848370000000003	40.498855999999996	0.0	0.0	0	1	1	476
478	478	47.7	1	20.853151	40.491096	0.0	0.0	0	1	1	477
479	479	47.8	2	20.857294	40.48417	0.0	0.0	0	1	1	478
480	480	47.9	2	20.858074	40.482820000000004	0.0	0.0	0	1	1	479
481	481	48.0	2	20.859074	40.481075	0.0	0.0	0	1	1	480
482	482	48.1	2	20.860054	40.479335999999996	0.0	0.0	0	1	1	481
483	483	48.2	2	20.860854999999997	40.477905	0.0	0.0	0	1	1	482
484	484	48.3	2	20.86212	40.474987	0.0	0.0	0	1	1	483
485	485	48.4	2	20.863056	40.47249	0.0	0.0	0	1	1	484
486	486	48.5	2	20.864046	40.469807	0.0	0.0	0	1	1	485
487	487	48.6	2	20.864939	40.46733	0.0	0.0	0	1	1	486
488	488	48.7	2	20.866182000000002	40.46383	0.0	0.0	0	1	1	487
489	489	48.8	2	20.867537	40.4599	0.0	0.0	0	1	1	488
490	490	48.9	2	20.868761	40.456223	0.0	0.0	0	1	1	489
491	491	49.0	2	20.869854	40.452843	0.0	0.0	0	1	1	490
492	492	49.1	2	20.870914000000003	40.449486	0.0	0.0	0	1	1	491
493	493	49.2	2	20.87231	40.444965	0.0	0.0	0	1	1	492
494	494	49.3	2	20.873354	40.44143	0.0	0.0	0	1	1	493
495	495	49.4	1	20.874654999999997	40.43693	0.0	0.0	0	1	1	494
496	496	49.5	1	20.882992	40.418022	0.0	0.0	0	1	1	495
497	497	49.6	1	20.890615	40.39907	0.0	0.0	0	1	1	496
498	498	49.7	1	20.900497	40.37208	0.0	0.0	0	1	1	497
499	499	49.8	1	20.907589	40.34953	0.0	0.0	0	1	1	498
500	500	49.9	1	20.914934	40.322712	0.0	0.0	0	1	1	499
501	501	50.0	1	20.921185	40.295134999999995	0.0	0.0	0	1	1	500
502	502	50.1	1	20.925774	40.269527000000004	0.0	0.0	0	1	1	501
503	503	50.2	1	20.930182000000002	40.237353999999996	0.0	0.0	0	1	1	502
504	504	50.3	1	20.933699	40.195824	0.0	0.0	0	1	1	503
505	505	50.4	1	20.933699	40.195824	0.0	0.0	0	1	1	504
506	506	50.5	1	20.933000000000003	40.13087	0.0	0.0	0	1	1	505
507	507	50.6	1	20.933000000000003	40.100640000000006	0.0	0.0	0	1	1	506
508	508	50.7	1	20.933000000000003	40.07121	0.0	0.0	0	1	1	507
509	509	50.8	1	20.933000000000003	40.03532	0.0	0.0	0	1	1	508
510	510	50.9	1	20.933000000000003	40.011444	0.0	0.0	0	1	1	509
511	511	51.0	1	20.933000000000003	39.975483000000004	0.0	0.0	0	1	1	510
512	512	51.1	1	20.93826	39.96383	0.0	0.0	0	1	1	511
513	513	51.2	1	20.942657	39.953545	0.0	0.0	0	1	1	512
514	514	51.3	2	20.946972	39.94295	0.0	0.0	0	1	1	513
515	515	51.4	2	20.948122	39.939953	0.0	0.0	0	1	1	514
516	516	51.5	2	20.949185999999997	39.93711	0.0	0.0	0	1	1	515
517	517	51.6	2	20.950160999999998	39.934459999999994	0.0	0.0	0	1	1	516
518	518	51.7	2	20.951414	39.930977	0.0	0.0	0	1	1	517
519	519	51.8	2	20.952488	39.927925	0.0	0.0	0	1	1	518
520	520	51.9	2	20.953879999999998	39.923862	0.0	0.0	0	1	1	519
521	521	52.0	2	20.955374	39.919373	0.0	0.0	0	1	1	520
522	522	52.1	2	20.956646	39.915420000000005	0.0	0.0	0	1	1	521
523	523	52.2	2	20.95778	39.911792999999996	0.0	0.0	0	1	1	522
524	524	52.3	2	20.959227	39.90703	0.0	0.0	0	1	1	523
525	525	52.4	2	20.96036	39.903145	0.0	0.0	0	1	1	524
526	526	52.5	2	20.96153	39.89901	0.0	0.0	0	1	1	525
527	527	52.6	2	20.963467	39.891895	0.0	0.0	0	1	1	526
528	528	52.7	2	20.965006	39.885887	0.0	0.0	0	1	1	527
529	529	52.8	2	20.96605	39.881603000000005	0.0	0.0	0	1	1	528
530	530	52.9	2	20.967264	39.876396	0.0	0.0	0	1	1	529
531	531	53.0	2	20.968564999999998	39.870514	0.0	0.0	0	1	1	530
532	532	53.1	2	20.96976	39.86477	0.0	0.0	0	1	1	531
533	533	53.2	2	20.970821	39.859344	0.0	0.0	0	1	1	532
534	534	53.3	2	20.971854999999998	39.853718	0.0	0.0	0	1	1	533
535	535	53.4	2	20.9729	39.8476	0.0	0.0	0	1	1	534
536	536	53.5	2	20.973910999999998	39.84117	0.0	0.0	0	1	1	535
537	537	53.6	2	20.97484	39.83467	0.0	0.0	0	1	1	536
538	538	53.7	2	20.975798	39.827217	0.0	0.0	0	1	1	537
539	539	53.8	2	20.976149	39.820293	0.0	0.0	0	1	1	538
540	540	53.9	2	20.975903	39.814877	0.0	0.0	0	1	1	539
541	541	54.0	2	20.975496	39.807083	0.0	0.0	0	1	1	540
542	542	54.1	2	20.98102	39.735217999999996	0.0	0.0	0	1	1	541
543	543	54.2	2	20.977255	39.667217	0.0	0.0	0	1	1	542
544	544	54.3	2	20.977253	39.609352	0.0	0.0	0	1	1	543
545	545	54.4	2	20.977253	39.522736	0.0	0.0	0	1	1	544
546	546	54.5	2	20.977253	39.453216999999995	0.0	0.0	0	1	1	545
547	547	54.6	2	20.977253	39.373447	0.0	0.0	0	1	1	546
548	548	54.7	2	20.977253	39.29746	0.0	0.0	0	1	1	547
549	549	54.8	2	20.977253	39.221916	0.0	0.0	0	1	1	548
550	550	54.9	2	20.977253	39.14756	0.0	0.0	0	1	1	549
551	551	55.0	2	20.977253	39.06017	0.0	0.0	0	1	1	550
552	552	55.1	2	20.977253	38.969902000000005	0.0	0.0	0	1	1	551
553	553	55.2	2	20.977253	38.884147999999996	0.0	0.0	0	1	1	552
554	554	55.3	2	20.977253	38.805285999999995	0.0	0.0	0	1	1	553
555	555	55.4	2	20.977253	38.72634	0.0	0.0	0	1	1	554
556	556	55.5	2	20.977253	38.644966	0.0	0.0	0	1	1	555
557	557	55.6	2	20.977253	38.572829999999996	0.0	0.0	0	1	1	556
558	558	55.7	2	20.977253	38.50298	0.0	0.0	0	1	1	557
559	559	55.8	2	20.977253	38.442375	0.0	0.0	0	1	1	558
560	560	55.9	2	20.977253	38.381896999999995	0.0	0.0	0	1	1	559
561	561	56.0	2	20.977253	38.30574	0.0	0.0	0	1	1	560
562	562	56.1	2	20.977253	38.221737	0.0	0.0	0	1	1	561
563	563	56.2	1	20.977253	38.146023	0.0	0.0	0	1	1	562
564	564	56.3	1	20.977253	38.109947	0.0	0.0	0	1	1	563
565	565	56.4	1	20.977253	38.07488	0.0	0.0	0	1	1	564
566	566	56.5	2	20.977253	38.043774	0.0	0.0	0	1	1	565
567	567	56.6	2	20.977253	38.036488	0.0	0.0	0	1	1	566
568	568	56.7	2	20.977253	38.030823	0.0	0.0	0	1	1	567
569	569	56.8	2	20.977253	37.970913	0.0	0.0	0	1	1	568
570	570	56.9	2	20.977253	37.893448	0.0	0.0	0	1	1	569
571	571	57.0	2	20.977253	37.815670000000004	0.0	0.0	0	1	1	570
572	572	57.1	2	20.977253	37.737840000000006	0.0	0.0	0	1	1	571
573	573	57.2	2	20.977253	37.63525	0.0	0.0	0	1	1	572
574	574	57.3	2	20.977253	37.563736	0.0	0.0	0	1	1	573
575	575	57.4	2	20.977253	37.488487	0.0	0.0	0	1	1	574
576	576	57.5	2	20.977253	37.41338	0.0	0.0	0	1	1	575
577	577	57.6	2	20.977253	37.337134999999996	0.0	0.0	0	1	1	576
578	578	57.7	2	20.977253	37.242123	0.0	0.0	0	1	1	577
579	579	57.8	2	20.977253	37.176342	0.0	0.0	0	1	1	578
580	580	57.9	2	20.977253	37.102604	0.0	0.0	0	1	1	579
581	581	58.0	2	20.977253	37.013718	0.0	0.0	0	0	1	580
582	582	58.1	2	20.977253	36.945446000000004	0.0	0.0	0	0	1	581
583	583	58.2	2	20.977253	36.87102	0.0	0.0	0	0	1	582
584	584	58.3	2	20.977253	36.80805	0.0	0.0	0	0	1	583
585	585	58.4	2	20.977253	36.733902	0.0	0.0	0	0	1	584
586	586	58.5	2	20.977253	36.671276	0.0	0.0	0	0	1	585
587	587	58.6	2	20.977253	36.59767	0.0	0.0	0	0	1	586
588	588	58.7	2	20.977253	36.518840000000004	0.0	0.0	0	0	1	587
589	589	58.8	2	20.977253	36.457634000000006	0.0	0.0	0	0	1	588
590	590	58.9	2	20.977253	36.371628	0.0	0.0	0	0	1	589
591	591	59.0	2	20.977253	36.30822	0.0	0.0	0	0	1	590
592	592	59.1	2	20.977253	36.237263	0.0	0.0	0	0	1	591
593	593	59.2	2	20.977253	36.162290000000006	0.0	0.0	0	0	1	592
594	594	59.3	2	20.977253	36.095543	0.0	0.0	0	0	1	593
595	595	59.4	2	20.977253	36.028057000000004	0.0	0.0	0	0	1	594
596	596	59.5	2	20.977253	35.93775	0.0	0.0	0	0	1	595
597	597	59.6	2	20.977253	35.881077000000005	0.0	0.0	0	0	1	596
598	598	59.7	2	20.977253	35.798527	0.0	0.0	0	0	1	597
599	599	59.8	2	20.977253	35.728573	0.0	0.0	0	0	1	598
600	600	59.9	2	20.977253	35.649395	0.0	0.0	0	0	1	599
601	601	60.0	2	20.977253	35.575947	0.0	0.0	0	0	1	600
602	602	60.1	2	20.977253	35.500893	0.0	0.0	0	0	1	601
603	603	60.2	2	20.977253	35.43029	0.0	0.0	0	0	1	602
604	604	60.3	2	20.977253	35.369556	0.0	0.0	0	0	1	603
605	605	60.4	2	20.977253	35.311535	0.0	0.0	0	0	1	604
606	606	60.5	2	20.977253	35.236115000000005	0.0	0.0	0	0	1	605
607	607	60.6	2	20.977253	35.168440000000004	0.0	0.0	0	0	1	606
608	608	60.7	2	20.977253	35.099716	0.0	0.0	0	0	1	607
609	609	60.8	2	20.977253	35.027283000000004	0.0	0.0	0	0	1	608
610	610	60.9	2	20.977253	34.95635	0.0	0.0	0	0	1	609
611	611	61.0	2	20.977253	34.875996	0.0	0.0	0	0	1	610
612	612	61.1	2	20.977253	34.80296	0.0	0.0	0	0	1	611
613	613	61.2	2	20.977253	34.743786	0.0	0.0	0	0	1	612
614	614	61.3	2	20.975632	34.678207	0.0	0.0	0	0	1	613
615	615	61.4	2	20.95969	34.59163	0.0	0.0	0	0	1	614
616	616	61.5	2	20.955917000000003	34.58493	0.0	0.0	0	0	1	615
617	617	61.6	2	20.952156	34.57764	0.0	0.0	0	0	1	616
618	618	61.7	2	20.94966	34.56953	0.0	0.0	0	0	1	617
619	619	61.8	2	20.947231	34.561844	0.0	0.0	0	0	1	618
620	620	61.9	2	20.944544	34.553523999999996	0.0	0.0	0	0	1	619
621	621	62.0	2	20.942154000000002	34.546345	0.0	0.0	0	0	1	620
622	622	62.1	2	20.93962	34.538909999999994	0.0	0.0	0	0	1	621
623	623	62.2	2	20.93713	34.531803000000004	0.0	0.0	0	0	1	622
624	624	62.3	2	20.934755	34.525203999999995	0.0	0.0	0	0	1	623
625	625	62.4	2	20.931274	34.515705	0.0	0.0	0	0	1	624
626	626	62.5	2	20.928785	34.509190000000004	0.0	0.0	0	0	1	625
627	627	62.6	2	20.926373	34.503025	0.0	0.0	0	0	1	626
628	628	62.7	2	20.923998	34.4971	0.0	0.0	0	0	1	627
629	629	62.8	2	20.921223	34.490320000000004	0.0	0.0	0	0	1	628
630	630	62.9	2	20.917788	34.48213	0.0	0.0	0	0	1	629
631	631	63.0	2	20.914688	34.474976	0.0	0.0	0	0	1	630
632	632	63.1	2	20.911655	34.46817	0.0	0.0	0	0	1	631
633	633	63.2	2	20.909203	34.462814	0.0	0.0	0	0	1	632
634	634	63.3	2	20.905432	34.454727	0.0	0.0	0	0	1	633
635	635	63.4	2	20.902197	34.44801	0.0	0.0	0	0	1	634
636	636	63.5	2	20.898907	34.441353	0.0	0.0	0	0	1	635
637	637	63.6	2	20.89556	34.43475	0.0	0.0	0	0	1	636
638	638	63.7	2	20.892366	34.428616	0.0	0.0	0	0	1	637
639	639	63.8	2	20.889025	34.422340000000005	0.0	0.0	0	0	1	638
640	640	63.9	2	20.885206	34.415337	0.0	0.0	0	0	1	639
641	641	64.0	2	20.881649	34.40899	0.0	0.0	0	0	1	640
642	642	64.1	2	20.877844	34.402363	0.0	0.0	0	0	1	641
643	643	64.2	2	20.873466	34.394923999999996	0.0	0.0	0	0	1	642
644	644	64.3	2	20.869617	34.388573	0.0	0.0	0	0	1	643
645	645	64.4	2	20.865463000000002	34.381886	0.0	0.0	0	0	1	644
646	646	64.5	2	20.861387	34.37549	0.0	0.0	0	0	1	645
647	647	64.6	2	20.858206	34.370625	0.0	0.0	0	0	1	646
648	648	64.7	2	20.854110000000002	34.364470000000004	0.0	0.0	0	0	1	647
649	649	64.8	2	20.848527999999998	34.356277	0.0	0.0	0	0	1	648
650	650	64.9	2	20.844929	34.351166	0.0	0.0	0	0	1	649
651	651	65.0	2	20.83975	34.343952	0.0	0.0	0	0	1	650
652	652	65.1	2	20.835413	34.33808	0.0	0.0	0	0	1	651
653	653	65.2	2	20.83159	34.33303	0.0	0.0	0	0	1	652
654	654	65.3	2	20.827396	34.327595	0.0	0.0	0	0	1	653
655	655	65.4	2	20.821728	34.3204	0.0	0.0	0	0	1	654
656	656	65.5	2	20.816923000000003	34.314484	0.0	0.0	0	0	1	655
657	657	65.6	2	20.767205999999998	34.254818	0.0	0.0	0	0	1	656
658	658	65.7	2	20.7012	34.197734999999994	0.0	0.0	0	0	1	657
659	659	65.8	2	20.642773000000002	34.166367	0.0	0.0	0	0	1	658
660	660	65.9	2	20.569392999999998	34.126971999999995	0.0	0.0	0	0	1	659
661	661	66.0	2	20.50284	34.09124	0.0	0.0	0	0	1	660
662	662	66.1	2	20.438267	34.056571999999996	0.0	0.0	0	0	1	661
663	663	66.2	2	20.345636	34.006840000000004	0.0	0.0	0	0	1	662
664	664	66.3	2	20.274673	33.968740000000004	0.0	0.0	0	0	1	663
665	665	66.4	2	20.209326	33.933655	0.0	0.0	0	0	1	664
666	666	66.5	2	20.142843	33.89796	0.0	0.0	0	0	1	665
667	667	66.6	2	20.063437	33.85533	0.0	0.0	0	0	1	666
668	668	66.7	2	20.056469	33.85171	0.0	0.0	0	0	1	667
669	669	66.8	2	20.050558	33.848729999999996	0.0	0.0	0	0	1	668
670	670	66.9	2	20.045471	33.846222	0.0	0.0	0	0	1	669
671	671	67.0	2	20.039312	33.84328	0.0	0.0	0	0	1	670
672	672	67.1	2	20.031206	33.83956	0.0	0.0	0	0	1	671
673	673	67.2	2	20.023512	33.83617	0.0	0.0	0	0	1	672
674	674	67.3	2	20.016747	33.833286	0.0	0.0	0	0	1	673
675	675	67.4	2	20.007496	33.829536	0.0	0.0	0	0	1	674
676	676	67.5	2	19.997803	33.82581	0.0	0.0	0	0	1	675
677	677	67.6	2	19.989635	33.82281	0.0	0.0	0	0	1	676
678	678	67.7	2	19.9794	33.819275	0.0	0.0	0	0	1	677
679	679	67.8	2	19.971586	33.816696	0.0	0.0	0	0	1	678
680	680	67.9	2	19.965572	33.814785	0.0	0.0	0	0	1	679
681	681	68.0	2	19.956642000000002	33.812107	0.0	0.0	0	0	1	680
682	682	68.1	2	19.949745	33.810134999999995	0.0	0.0	0	0	1	681
683	683	68.2	2	19.942091	33.808056	0.0	0.0	0	0	1	682
684	684	68.3	2	19.934182999999997	33.806034000000004	0.0	0.0	0	0	1	683
685	685	68.4	2	19.92664	33.80421	0.0	0.0	0	0	1	684
686	686	68.5	2	19.919348	33.802547	0.0	0.0	0	0	1	685
687	687	68.6	2	19.911856	33.800945	0.0	0.0	0	0	1	686
688	688	68.7	2	19.904306	33.799434999999995	0.0	0.0	0	0	1	687
689	689	68.8	2	19.895086	33.79775	0.0	0.0	0	0	1	688
690	690	68.9	2	19.888704	33.796658	0.0	0.0	0	0	1	689
691	691	69.0	2	19.881784	33.795559999999995	0.0	0.0	0	0	1	690
692	692	69.1	2	19.873053	33.794309999999996	0.0	0.0	0	0	1	691
693	693	69.2	2	19.866808	33.793488	0.0	0.0	0	0	1	692
694	694	69.3	2	19.860134	33.792685999999996	0.0	0.0	0	0	1	693
695	695	69.4	2	19.854385	33.792057	0.0	0.0	0	0	1	694
696	696	69.5	2	19.847801	33.791412	0.0	0.0	0	0	1	695
697	697	69.6	2	19.840044	33.79076	0.0	0.0	0	0	1	696
698	698	69.7	2	19.833967	33.790314	0.0	0.0	0	0	1	697
699	699	69.8	2	19.825523	33.789818	0.0	0.0	0	0	1	698
700	700	69.9	2	19.817520000000002	33.78946	0.0	0.0	0	0	1	699
701	701	70.0	2	19.807845999999998	33.789190000000005	0.0	0.0	0	0	1	700
702	702	70.1	2	19.799667000000003	33.789078	0.0	0.0	0	0	1	701
703	703	70.2	2	19.788488	33.789146	0.0	0.0	0	0	1	702
704	704	70.3	2	19.77966	33.789336999999996	0.0	0.0	0	0	1	703
705	705	70.4	2	19.770473000000003	33.78968	0.0	0.0	0	0	1	704
706	706	70.5	2	19.764020000000002	33.789993	0.0	0.0	0	0	1	705
707	707	70.6	1	19.754995	33.790577	0.0	0.0	0	0	1	706
708	708	70.7	1	19.720858	33.793194	0.0	0.0	0	0	1	707
709	709	70.8	1	19.673676	33.797596	0.0	0.0	0	0	1	708
710	710	70.9	1	19.637332999999998	33.801456	0.0	0.0	0	0	1	709
711	711	71.0	1	19.599016	33.806046	0.0	0.0	0	0	1	710
712	712	71.1	1	19.559292000000003	33.811370000000004	0.0	0.0	0	0	1	711
713	713	71.2	1	19.51774	33.817562	0.0	0.0	0	0	1	712
714	714	71.3	1	19.466478	33.826153000000005	0.0	0.0	0	0	1	713
715	715	71.4	1	19.421694	33.834393	0.0	0.0	0	0	1	714
716	716	71.5	1	19.383255	33.842009999999995	0.0	0.0	0	0	1	715
717	717	71.6	1	19.345928	33.849922	0.0	0.0	0	0	1	716
718	718	71.7	1	19.316760000000002	33.856426	0.0	0.0	0	0	1	717
719	719	71.8	1	19.278896	33.86541	0.0	0.0	0	0	1	718
720	720	71.9	1	19.234884	33.876595	0.0	0.0	0	0	1	719
721	721	72.0	1	19.189407	33.888946999999995	0.0	0.0	0	0	1	720
722	722	72.1	1	19.142977	33.902405	0.0	0.0	0	0	1	721
723	723	72.2	1	19.109295	33.912620000000004	0.0	0.0	0	0	1	722
724	724	72.3	1	19.067677	33.925938	0.0	0.0	0	0	1	723
725	725	72.4	1	19.037164999999998	33.936077000000004	0.0	0.0	0	0	1	724
726	726	72.5	1	19.00328	33.947815000000006	0.0	0.0	0	0	1	725
727	727	72.6	1	18.95802	33.964348	0.0	0.0	0	0	1	726
728	728	72.7	1	18.924875	33.97692	0.0	0.0	0	0	1	727
729	729	72.8	1	18.891672	33.989994	0.0	0.0	0	0	1	728
730	730	72.9	1	18.85096	34.00675	0.0	0.0	0	0	1	729
731	731	73.0	1	18.81336	34.022853999999995	0.0	0.0	0	0	1	730
732	732	73.1	1	18.773651	34.040585	0.0	0.0	0	0	1	731
733	733	73.2	1	18.739667999999998	34.056290000000004	0.0	0.0	0	0	1	732
734	734	73.3	1	18.695087	34.07784	0.0	0.0	0	0	1	733
735	735	73.4	1	18.653631	34.098713000000004	0.0	0.0	0	0	1	734
736	736	73.5	1	18.61412	34.11938	0.0	0.0	0	0	1	735
737	737	73.6	1	18.576604999999997	34.139725	0.0	0.0	0	0	1	736
738	738	73.7	1	18.539305	34.16068	0.0	0.0	0	0	1	737
739	739	73.8	1	18.508642000000002	34.17841	0.0	0.0	0	0	1	738
740	740	73.9	1	18.473554999999998	34.199368	0.0	0.0	0	0	1	739
741	741	74.0	1	18.445332	34.216675	0.0	0.0	0	0	1	740
742	742	74.1	1	18.419106	34.233146999999995	0.0	0.0	0	0	1	741
743	743	74.2	1	18.38716	34.253807	0.0	0.0	0	0	1	742
744	744	74.3	1	18.356882000000002	34.27394	0.0	0.0	0	0	1	743
745	745	74.4	1	18.3213	34.29838	0.0	0.0	0	0	1	744
746	746	74.5	1	18.28862	34.321509999999996	0.0	0.0	0	0	1	745
747	747	74.6	1	18.256930999999998	34.344592999999996	0.0	0.0	0	0	1	746
748	748	74.7	1	18.225182	34.368396999999995	0.0	0.0	0	0	1	747
749	749	74.8	1	18.195227	34.391483	0.0	0.0	0	0	1	748
750	750	74.9	1	18.162794	34.417233	0.0	0.0	0	0	1	749
751	751	75.0	1	18.135231	34.439682	0.0	0.0	0	0	1	750
752	752	75.1	1	18.10545	34.464615	0.0	0.0	0	0	1	751
753	753	75.2	1	18.076656	34.489376	0.0	0.0	0	0	1	752
754	754	75.3	1	18.048565	34.514179999999996	0.0	0.0	0	0	1	753
755	755	75.4	1	18.012529999999998	34.547108	0.0	0.0	0	0	1	754
756	756	75.5	1	18.012529999999998	34.547108	0.0	0.0	0	0	1	755
757	757	75.6	1	17.958931	34.598026000000004	0.0	0.0	0	0	1	756
758	758	75.7	1	17.917519	34.639545	0.0	0.0	0	0	1	757
759	759	75.8	1	17.893202	34.664524	0.0	0.0	0	0	1	758
760	760	75.9	1	17.861053	34.698646999999994	0.0	0.0	0	0	1	759
761	761	76.0	1	17.838260000000002	34.723420000000004	0.0	0.0	0	0	1	760
762	762	76.1	1	17.806729999999998	34.758842	0.0	0.0	0	0	1	761
763	763	76.2	1	17.778294	34.791786	0.0	0.0	0	0	1	762
764	764	76.3	1	17.753649	34.82112	0.0	0.0	0	0	1	763
765	765	76.4	1	17.732595	34.846779999999995	0.0	0.0	0	0	1	764
766	766	76.5	1	17.7057	34.880584999999996	0.0	0.0	0	0	1	765
767	767	76.6	1	17.679934	34.913967	0.0	0.0	0	0	1	766
768	768	76.7	1	17.658976000000003	34.94181	0.0	0.0	0	0	1	767
769	769	76.8	1	17.63048	34.98104	0.0	0.0	0	0	1	768
770	770	76.9	1	17.604763000000002	35.017628	0.0	0.0	0	0	1	769
771	771	77.0	1	17.584467	35.047287	0.0	0.0	0	0	1	770
772	772	77.1	1	17.551579	35.097584000000005	0.0	0.0	0	0	1	771
773	773	77.2	1	17.527721	35.13534	0.0	0.0	0	0	1	772
774	774	77.3	1	17.50139	35.17869	0.0	0.0	0	0	1	773
775	775	77.4	1	17.473875	35.226006	0.0	0.0	0	0	1	774
776	776	77.5	1	17.45281	35.263515000000005	0.0	0.0	0	0	1	775
777	777	77.6	1	17.4282	35.309265	0.0	0.0	0	0	1	776
778	778	77.7	1	17.404173	35.355953	0.0	0.0	0	0	1	777
779	779	77.8	1	17.381319	35.402415999999995	0.0	0.0	0	0	1	778
780	780	77.9	1	17.359842	35.448085999999996	0.0	0.0	0	0	1	779
781	781	78.0	1	17.338858	35.49487	0.0	0.0	0	0	1	780
782	782	78.1	1	17.323636999999998	35.530052000000005	0.0	0.0	0	0	1	781
783	783	78.2	1	17.303566	35.578907	0.0	0.0	0	0	1	782
784	784	78.3	1	17.285120000000003	35.626166999999995	0.0	0.0	0	0	1	783
785	785	78.4	2	17.272651999999997	35.659313	0.0	0.0	0	0	1	784
786	786	78.5	2	17.237797	35.751984	0.0	0.0	0	0	1	785
787	787	78.6	2	17.209587	35.826977	0.0	0.0	0	0	1	786
788	788	78.7	2	17.181322	35.902126	0.0	0.0	0	0	1	787
789	789	78.8	2	17.149971	35.985477	0.0	0.0	0	0	1	788
790	790	78.9	2	17.118464000000003	36.069244	0.0	0.0	0	0	1	789
791	791	79.0	2	17.093164	36.136505	0.0	0.0	0	0	1	790
792	792	79.1	2	17.066686999999998	36.2069	0.0	0.0	0	0	1	791
793	793	79.2	2	17.039303	36.279705	0.0	0.0	0	0	1	792
794	794	79.3	2	17.005198	36.370377000000005	0.0	0.0	0	0	1	793
795	795	79.4	2	16.973684	36.454159999999995	0.0	0.0	0	0	1	794
796	796	79.5	2	16.94367	36.533955	0.0	0.0	0	0	1	795
797	797	79.6	2	16.912573000000002	36.616634000000005	0.0	0.0	0	0	1	796
798	798	0.0	1	23.0	43.0	0.0	0.0	1	0	1	0
799	799	0.1	1	22.9647	42.9595	0.0	0.0	1	0	1	1
800	800	0.2	1	22.939264	42.931087	0.0	0.0	1	0	1	2
801	801	0.3	1	22.914285999999997	42.9039	0.0	0.0	1	0	1	3
802	802	0.4	1	22.875235	42.863045	0.0	0.0	1	0	1	4
803	803	0.5	1	22.853527	42.839825	0.0	0.0	1	0	1	5
804	804	0.6	1	22.824982000000002	42.808365	0.0	0.0	1	0	1	6
805	805	0.7	1	22.797327	42.776978	0.0	0.0	1	0	1	7
806	806	0.8	1	22.764608	42.7385	0.0	0.0	1	0	1	8
807	807	0.9	1	22.731949	42.698658	0.0	0.0	1	0	1	9
808	808	1.0	1	22.704128	42.66362	0.0	0.0	1	0	1	10
809	809	1.1	1	22.665888	42.617470000000004	0.0	0.0	1	0	1	11
810	810	1.2	1	22.634937	42.58136	0.0	0.0	1	0	1	12
811	811	1.3	1	22.606491000000002	42.54916	0.0	0.0	1	0	1	13
812	812	1.4	1	22.579655	42.519622999999996	0.0	0.0	1	0	1	14
813	813	1.5	1	22.550425	42.48643	0.0	0.0	1	0	1	15
814	814	1.6	1	22.529778	42.46246	0.0	0.0	1	0	1	16
815	815	1.7	1	22.506691	42.434967	0.0	0.0	1	0	1	17
816	816	1.8	1	22.481457000000002	42.405724	0.0	0.0	1	0	1	18
817	817	1.9	1	22.454206	42.375046000000005	0.0	0.0	1	0	1	19
818	818	2.0	1	22.430489	42.349	0.0	0.0	1	0	1	20
819	819	2.1	1	22.403446	42.318436	0.0	0.0	1	0	1	21
820	820	2.2	1	22.379745	42.290955	0.0	0.0	1	0	1	22
821	821	2.3	1	22.358889	42.266212	0.0	0.0	1	0	1	23
822	822	2.4	1	22.336214000000002	42.239967	0.0	0.0	1	0	1	24
823	823	2.5	1	22.310543	42.21105	0.0	0.0	1	0	1	25
824	824	2.6	1	22.275269	42.172737	0.0	0.0	1	0	1	26
825	825	2.7	1	22.248714	42.14467	0.0	0.0	1	0	1	27
826	826	2.8	1	22.221386	42.114952	0.0	0.0	1	0	1	28
827	827	2.9	1	22.193926	42.084216999999995	0.0	0.0	1	0	1	29
828	828	3.0	1	22.16927	42.055878	0.0	0.0	1	0	1	30
829	829	3.1	1	22.138168	42.018894	0.0	0.0	1	0	1	31
830	830	3.2	1	22.113224	41.988388	0.0	0.0	1	0	1	32
831	831	3.3	1	22.089005	41.959553	0.0	0.0	1	0	1	33
832	832	3.4	1	22.062565	41.928963	0.0	0.0	1	0	1	34
833	833	3.5	1	22.0331	41.895912	0.0	0.0	1	0	1	35
834	834	3.6	1	22.004276	41.864536	0.0	0.0	1	0	1	36
835	835	3.7	1	21.975521	41.834140000000005	0.0	0.0	1	0	1	37
836	836	3.8	1	21.945005	41.800841999999996	0.0	0.0	1	0	1	38
837	837	3.9	1	21.921022	41.77401	0.0	0.0	1	0	1	39
838	838	4.0	1	21.895681	41.744873	0.0	0.0	1	0	1	40
839	839	4.1	1	21.862347	41.705112	0.0	0.0	1	0	1	41
840	840	4.2	1	21.833172	41.669146999999995	0.0	0.0	1	0	1	42
841	841	4.3	1	21.809095000000003	41.64025	0.0	0.0	1	0	1	43
842	842	4.4	1	21.785395	41.612534000000004	0.0	0.0	1	0	1	44
843	843	4.5	1	21.76377	41.587821999999996	0.0	0.0	1	0	1	45
844	844	4.6	1	21.737534	41.558655	0.0	0.0	1	0	1	46
845	845	4.7	1	21.711270000000003	41.53024	0.0	0.0	1	0	1	47
846	846	4.8	1	21.683487	41.501020000000004	0.0	0.0	1	0	1	48
847	847	4.9	1	21.658197	41.475082	0.0	0.0	1	0	1	49
848	848	5.0	1	21.633357999999998	41.450226	0.0	0.0	1	0	1	50
849	849	5.1	1	21.607985	41.424183	0.0	0.0	1	0	1	51
850	850	5.2	1	21.607985	41.424183	0.0	0.0	1	0	1	52
851	851	5.3	1	21.585333	41.400394	0.0	0.0	1	0	1	53
852	852	5.4	1	21.518415	41.326332	0.0	0.0	1	0	1	54
853	853	5.5	1	21.485815	41.288292	0.0	0.0	1	0	1	55
854	854	5.6	1	21.447119	41.241146	0.0	0.0	1	0	1	56
855	855	5.7	1	21.417070000000002	41.20325	0.0	0.0	1	0	1	57
856	856	5.8	1	21.382875	41.16175	0.0	0.0	1	0	1	58
857	857	5.9	1	21.355892	41.129954999999995	0.0	0.0	1	0	1	59
858	858	6.0	1	21.324574	41.09427	0.0	0.0	1	0	1	60
859	859	6.1	1	21.292648	41.059086	0.0	0.0	1	0	1	61
860	860	6.2	1	21.259829999999997	41.024113	0.0	0.0	1	1	1	62
861	861	6.3	1	21.230488	40.99375	0.0	0.0	1	1	1	63
862	862	6.4	1	21.204975	40.968014000000004	0.0	0.0	1	1	1	64
863	863	6.5	1	21.17786	40.939907	0.0	0.0	1	1	1	65
864	864	6.6	1	21.149897	40.910072	0.0	0.0	1	1	1	66
865	865	6.7	1	21.125095	40.882927	0.0	0.0	1	1	1	67
866	866	6.8	1	21.09562	40.851620000000004	0.0	0.0	1	1	1	68
867	867	6.9	1	21.068401	40.821884000000004	0.0	0.0	1	1	1	69
868	868	7.0	1	21.036537	40.785877	0.0	0.0	1	1	1	70
869	869	7.1	1	21.010642999999998	40.757393	0.0	0.0	1	1	1	71
870	870	7.2	1	20.97821	40.722885	0.0	0.0	1	1	1	72
871	871	7.3	1	20.948835	40.69254	0.0	0.0	1	1	1	73
872	872	7.4	1	20.923779999999997	40.66729	0.0	0.0	1	1	1	74
873	873	7.5	1	20.889942	40.632008	0.0	0.0	1	1	1	75
874	874	7.6	1	20.860962	40.600876	0.0	0.0	1	1	1	76
875	875	7.7	1	20.834263	40.571384	0.0	0.0	1	1	1	77
876	876	7.8	1	20.816725	40.54475	0.0	0.0	1	1	1	78
877	877	7.9	1	20.821873	40.53775	0.0	0.0	1	1	1	79
878	878	8.0	1	20.826422	40.531395	0.0	0.0	1	1	1	80
879	879	8.1	1	20.83223	40.5231	0.0	0.0	1	1	1	81
880	880	8.2	1	20.836906	40.516205	0.0	0.0	1	1	1	82
881	881	8.3	1	20.836906	40.516205	0.0	0.0	1	1	1	83
882	882	8.4	1	20.8417	40.508953000000005	0.0	0.0	1	1	1	84
883	883	8.5	2	20.85407	40.489063	0.0	0.0	1	1	1	85
884	884	8.6	2	20.855005	40.486958	0.0	0.0	1	1	1	86
885	885	8.7	2	20.855898	40.484726	0.0	0.0	1	1	1	87
886	886	8.8	2	20.856813	40.482403000000005	0.0	0.0	1	1	1	88
887	887	8.9	2	20.858128	40.47902	0.0	0.0	1	1	1	89
888	888	9.0	2	20.858128	40.47902	0.0	0.0	1	1	1	90
889	889	9.1	2	20.860218	40.473408	0.0	0.0	1	1	1	91
890	890	9.2	2	20.861814000000003	40.469	0.0	0.0	1	1	1	92
891	891	9.3	2	20.86298	40.465652	0.0	0.0	1	1	1	93
892	892	9.4	2	20.864742	40.4605	0.0	0.0	1	1	1	94
893	893	9.5	2	20.86619	40.456062	0.0	0.0	1	1	1	95
894	894	9.6	2	20.867601	40.4516	0.0	0.0	1	1	1	96
895	895	9.7	2	20.868916	40.447303999999995	0.0	0.0	1	1	1	97
896	896	9.8	2	20.870142	40.443165	0.0	0.0	1	1	1	98
897	897	9.9	2	20.871311	40.43909	0.0	0.0	1	1	1	99
898	898	10.0	2	20.872732	40.43398	0.0	0.0	1	1	1	100
899	899	10.1	2	20.87415	40.42864	0.0	0.0	1	1	1	101
900	900	10.2	2	20.875504	40.423313	0.0	0.0	1	1	1	102
901	901	10.3	2	20.876942	40.417377	0.0	0.0	1	1	1	103
902	902	10.4	2	20.894072	40.373077	0.0	0.0	1	1	1	104
903	903	10.5	2	20.894072	40.373077	0.0	0.0	1	1	1	105
904	904	10.6	2	20.920946	40.230270000000004	0.0	0.0	1	1	1	106
905	905	10.7	2	20.91999	40.14139	0.0	0.0	1	1	1	107
906	906	10.8	2	20.9174	40.071236	0.0	0.0	1	1	1	108
907	907	10.9	2	20.9174	39.97821	0.0	0.0	1	1	1	109
908	908	11.0	2	20.93773	39.931145	0.0	0.0	1	1	1	110
909	909	11.1	2	20.95384	39.882374	0.0	0.0	1	1	1	111
910	910	11.2	2	20.969313	39.81613	0.0	0.0	1	1	1	112
911	911	11.3	2	20.978151	39.733986	0.0	0.0	1	1	1	113
912	912	11.4	2	20.9774	39.652138	0.0	0.0	1	1	1	114
913	913	11.5	2	20.9774	39.561363	0.0	0.0	1	1	1	115
914	914	11.6	2	20.9774	39.561363	0.0	0.0	1	1	1	116
915	915	11.7	2	20.9774	39.44105	0.0	0.0	1	1	1	117
916	916	11.8	2	20.9774	39.315628000000004	0.0	0.0	1	1	1	118
917	917	11.9	2	20.9774	39.247036	0.0	0.0	1	1	1	119
918	918	12.0	2	20.9774	39.18124	0.0	0.0	1	1	1	120
919	919	12.1	2	20.9774	39.080040000000004	0.0	0.0	1	1	1	121
920	920	12.2	2	20.9774	39.007816	0.0	0.0	1	1	1	122
921	921	12.3	2	20.9774	38.92034	0.0	0.0	1	1	1	123
922	922	12.4	2	20.9774	38.846672	0.0	0.0	1	1	1	124
923	923	12.5	2	20.9774	38.751736	0.0	0.0	1	1	1	125
924	924	12.6	2	20.9774	38.674236	0.0	0.0	1	1	1	126
925	925	12.7	2	20.9774	38.595257000000004	0.0	0.0	1	1	1	127
926	926	12.8	2	20.9774	38.528656	0.0	0.0	1	1	1	128
927	927	12.9	2	20.9774	38.46801	0.0	0.0	1	1	1	129
928	928	13.0	2	20.9774	38.395668	0.0	0.0	1	1	1	130
929	929	13.1	2	20.9774	38.309204	0.0	0.0	1	1	1	131
930	930	13.2	2	20.9774	38.237377	0.0	0.0	1	1	1	132
931	931	13.3	2	20.9774	38.170320000000004	0.0	0.0	1	1	1	133
932	932	13.4	2	20.9774	38.098366	0.0	0.0	1	1	1	134
933	933	13.5	2	20.9774	38.033905	0.0	0.0	1	1	1	135
934	934	13.6	2	20.9774	38.033905	0.0	0.0	1	1	1	136
935	935	13.7	2	20.9774	37.892097	0.0	0.0	1	1	1	137
936	936	13.8	2	20.9774	37.790737	0.0	0.0	1	1	1	138
937	937	13.9	2	20.9774	37.721806	0.0	0.0	1	1	1	139
938	938	14.0	2	20.9774	37.644768	0.0	0.0	1	1	1	140
939	939	14.1	2	20.9774	37.572662	0.0	0.0	1	1	1	141
940	940	14.2	2	20.9774	37.486732	0.0	0.0	1	1	1	142
941	941	14.3	2	20.9774	37.41019	0.0	0.0	1	1	1	143
942	942	14.4	2	20.9774	37.334076	0.0	0.0	1	1	1	144
943	943	14.5	2	20.9774	37.25509	0.0	0.0	1	1	1	145
944	944	14.6	2	20.9774	37.16422	0.0	0.0	1	1	1	146
945	945	14.7	2	20.9774	37.089756	0.0	0.0	1	0	1	147
946	946	14.8	2	20.9774	37.01334	0.0	0.0	1	0	1	148
947	947	14.9	2	20.9774	36.922985	0.0	0.0	1	0	1	149
948	948	15.0	2	20.9774	36.824352000000005	0.0	0.0	1	0	1	150
949	949	15.1	2	20.9774	36.718174	0.0	0.0	1	0	1	151
950	950	15.2	2	20.9774	36.718174	0.0	0.0	1	0	1	152
951	951	15.3	2	20.9774	36.53307	0.0	0.0	1	0	1	153
952	952	15.4	2	20.9774	36.43443	0.0	0.0	1	0	1	154
953	953	15.5	2	20.9774	36.355812	0.0	0.0	1	0	1	155
954	954	15.6	2	20.9774	36.283813	0.0	0.0	1	0	1	156
955	955	15.7	2	20.9774	36.212563	0.0	0.0	1	0	1	157
956	956	15.8	2	20.9774	36.111346999999995	0.0	0.0	1	0	1	158
957	957	15.9	2	20.9774	36.038364	0.0	0.0	1	0	1	159
958	958	16.0	2	20.9774	35.950726	0.0	0.0	1	0	1	160
959	959	16.1	2	20.9774	35.864975	0.0	0.0	1	0	1	161
960	960	16.2	2	20.9774	35.7945	0.0	0.0	1	0	1	162
961	961	16.3	2	20.9774	35.70365	0.0	0.0	1	0	1	163
962	962	16.4	2	20.9774	35.60416	0.0	0.0	1	0	1	164
963	963	16.5	2	20.9774	35.60416	0.0	0.0	1	0	1	165
964	964	16.6	2	20.9774	35.432384000000006	0.0	0.0	1	0	1	166
965	965	16.7	2	20.9774	35.301365000000004	0.0	0.0	1	0	1	167
966	966	16.8	2	20.9774	35.20377	0.0	0.0	1	0	1	168
967	967	16.9	2	20.9774	35.11634	0.0	0.0	1	0	1	169
968	968	17.0	2	20.9774	35.04802	0.0	0.0	1	0	1	170
969	969	17.1	2	20.9774	34.96753	0.0	0.0	1	0	1	171
970	970	17.2	2	20.9774	34.884396	0.0	0.0	1	0	1	172
971	971	17.3	2	20.9774	34.8096	0.0	0.0	1	0	1	173
972	972	17.4	2	20.9774	34.721396999999996	0.0	0.0	1	0	1	174
973	973	17.5	2	20.96953	34.627796000000004	0.0	0.0	1	0	1	175
974	974	17.6	2	20.965023000000002	34.619602	0.0	0.0	1	0	1	176
975	975	17.7	2	20.961039000000003	34.61057	0.0	0.0	1	0	1	177
976	976	17.8	2	20.95864	34.60086	0.0	0.0	1	0	1	178
977	977	17.9	2	20.956223	34.59147	0.0	0.0	1	0	1	179
978	978	18.0	2	20.953241000000002	34.580273	0.0	0.0	1	0	1	180
979	979	18.1	2	20.95039	34.570107	0.0	0.0	1	0	1	181
980	980	18.2	2	20.947971	34.561886	0.0	0.0	1	0	1	182
981	981	18.3	2	20.945373999999997	34.553352000000004	0.0	0.0	1	0	1	183
982	982	18.4	2	20.942429999999998	34.544025	0.0	0.0	1	0	1	184
983	983	18.5	2	20.939432	34.5349	0.0	0.0	1	0	1	185
984	984	18.6	2	20.936525	34.5264	0.0	0.0	1	0	1	186
985	985	18.7	2	20.933498	34.517864	0.0	0.0	1	0	1	187
986	986	18.8	2	20.930826	34.510605	0.0	0.0	1	0	1	188
987	987	18.9	2	20.927382	34.501507000000004	0.0	0.0	1	0	1	189
988	988	19.0	2	20.924292	34.493668	0.0	0.0	1	0	1	190
989	989	19.1	2	20.921501	34.48682	0.0	0.0	1	0	1	191
990	990	19.2	2	20.917782	34.477924	0.0	0.0	1	0	1	192
991	991	19.3	2	20.914185	34.469635	0.0	0.0	1	0	1	193
992	992	19.4	2	20.910833	34.462173	0.0	0.0	1	0	1	194
993	993	19.5	2	20.90653	34.452866	0.0	0.0	1	0	1	195
994	994	19.6	2	20.903143	34.44582	0.0	0.0	1	0	1	196
995	995	19.7	2	20.899454000000002	34.438354	0.0	0.0	1	0	1	197
996	996	19.8	2	20.896236	34.432037	0.0	0.0	1	0	1	198
997	997	19.9	2	20.891975	34.42387	0.0	0.0	1	0	1	199
998	998	20.0	2	20.887548000000002	34.415653000000006	0.0	0.0	1	0	1	200
999	999	20.1	2	20.88393	34.409157	0.0	0.0	1	0	1	201
1000	1000	20.2	2	20.880377	34.402935	0.0	0.0	1	0	1	202
1001	1001	20.3	2	20.87632	34.396008	0.0	0.0	1	0	1	203
1002	1002	20.4	2	20.872421	34.389523	0.0	0.0	1	0	1	204
1003	1003	20.5	2	20.868374	34.38296	0.0	0.0	1	0	1	205
1004	1004	20.6	2	20.863924	34.375927000000004	0.0	0.0	1	0	1	206
1005	1005	20.7	2	20.858926999999998	34.368233000000004	0.0	0.0	1	0	1	207
1006	1006	20.8	2	20.854729000000003	34.361973	0.0	0.0	1	0	1	208
1007	1007	20.9	2	20.850868	34.356353999999996	0.0	0.0	1	0	1	209
1008	1008	21.0	2	20.847118	34.351013	0.0	0.0	1	0	1	210
1009	1009	21.1	2	20.843353	34.345764	0.0	0.0	1	0	1	211
1010	1010	21.2	2	20.839428	34.340405	0.0	0.0	1	0	1	212
1011	1011	21.3	2	20.794313	34.280212	0.0	0.0	1	0	1	213
1012	1012	21.4	2	20.72561	34.212536	0.0	0.0	1	0	1	214
1013	1013	21.5	2	20.649155	34.171944	0.0	0.0	1	0	1	215
1014	1014	21.6	2	20.543049	34.11561	0.0	0.0	1	0	1	216
1015	1015	21.7	2	20.452875	34.067734	0.0	0.0	1	0	1	217
1016	1016	21.8	2	20.363348000000002	34.0202	0.0	0.0	1	0	1	218
1017	1017	21.9	2	20.289260000000002	33.980865	0.0	0.0	1	0	1	219
1018	1018	22.0	2	20.205795000000002	33.93655	0.0	0.0	1	0	1	220
1019	1019	22.1	2	20.113901000000002	33.88776	0.0	0.0	1	0	1	221
1020	1020	22.2	2	20.046825	33.852146000000005	0.0	0.0	1	0	1	222
1021	1021	22.3	2	20.039210999999998	33.84825	0.0	0.0	1	0	1	223
1022	1022	22.4	2	20.032469	33.84491	0.0	0.0	1	0	1	224
1023	1023	22.5	2	20.02426	33.841003	0.0	0.0	1	0	1	225
1024	1024	22.6	2	20.017088	33.837709999999994	0.0	0.0	1	0	1	226
1025	1025	22.7	2	20.009224	33.83424	0.0	0.0	1	0	1	227
1026	1026	22.8	2	20.000754999999998	33.83067	0.0	0.0	1	0	1	228
1027	1027	22.9	2	20.000754999999998	33.83067	0.0	0.0	1	0	1	229
1028	1028	23.0	2	19.983692	33.823944	0.0	0.0	1	0	1	230
1029	1029	23.1	2	19.976347	33.82123	0.0	0.0	1	0	1	231
1030	1030	23.2	2	19.967304000000002	33.818065999999995	0.0	0.0	1	0	1	232
1031	1031	23.3	2	19.958289999999998	33.815075	0.0	0.0	1	0	1	233
1032	1032	23.4	2	19.949913000000002	33.812435	0.0	0.0	1	0	1	234
1033	1033	23.5	2	19.940924	33.80977	0.0	0.0	1	0	1	235
1034	1034	23.6	2	19.931648000000003	33.807182	0.0	0.0	1	0	1	236
1035	1035	23.7	2	19.921968	33.804665	0.0	0.0	1	0	1	237
1036	1036	23.8	2	19.915987	33.803177000000005	0.0	0.0	1	0	1	238
1037	1037	23.9	2	19.908594	33.801445	0.0	0.0	1	0	1	239
1038	1038	24.0	2	19.902325	33.800045000000004	0.0	0.0	1	0	1	240
1039	1039	24.1	2	19.902325	33.800045000000004	0.0	0.0	1	0	1	241
1040	1040	24.2	2	19.887192000000002	33.796997	0.0	0.0	1	0	1	242
1041	1041	24.3	2	19.880287	33.79574	0.0	0.0	1	0	1	243
1042	1042	24.4	2	19.872856	33.794487	0.0	0.0	1	0	1	244
1043	1043	24.5	2	19.865883	33.7934	0.0	0.0	1	0	1	245
1044	1044	24.6	2	19.856327	33.792076	0.0	0.0	1	0	1	246
1045	1045	24.7	2	19.847618	33.791008000000005	0.0	0.0	1	0	1	247
1046	1046	24.8	2	19.838501	33.79003	0.0	0.0	1	0	1	248
1047	1047	24.9	2	19.830723000000003	33.78931	0.0	0.0	1	0	1	249
1048	1048	25.0	2	19.82289	33.78869	0.0	0.0	1	0	1	250
1049	1049	25.1	2	19.814821	33.788166	0.0	0.0	1	0	1	251
1050	1050	25.2	2	19.806896	33.787758000000004	0.0	0.0	1	0	1	252
1051	1051	25.3	2	19.799068	33.787468	0.0	0.0	1	0	1	253
1052	1052	25.4	2	19.790802	33.787277	0.0	0.0	1	0	1	254
1053	1053	25.5	2	19.784187	33.7872	0.0	0.0	1	0	1	255
1054	1054	25.6	2	19.773968	33.787265999999995	0.0	0.0	1	0	1	256
1055	1055	25.7	2	19.766338	33.787420000000004	0.0	0.0	1	0	1	257
1056	1056	25.8	2	19.75873	33.78767	0.0	0.0	1	0	1	258
1057	1057	25.9	2	19.750436999999998	33.788063	0.0	0.0	1	0	1	259
1058	1058	26.0	2	19.741196	33.788654	0.0	0.0	1	0	1	260
1059	1059	26.1	1	19.732628	33.78933	0.0	0.0	1	0	1	261
1060	1060	26.2	1	19.686011999999998	33.79377	0.0	0.0	1	0	1	262
1061	1061	26.3	1	19.637756	33.7992	0.0	0.0	1	0	1	263
1062	1062	26.4	1	19.593834	33.804825	0.0	0.0	1	0	1	264
1063	1063	26.5	1	19.540360999999997	33.812706	0.0	0.0	1	0	1	265
1064	1064	26.6	1	19.487972	33.82142	0.0	0.0	1	0	1	266
1065	1065	26.7	1	19.437885	33.83067	0.0	0.0	1	0	1	267
1066	1066	26.8	1	19.39498	33.839275	0.0	0.0	1	0	1	268
1067	1067	26.9	1	19.349524	33.84916	0.0	0.0	1	0	1	269
1068	1068	27.0	1	19.298672	33.861195	0.0	0.0	1	0	1	270
1069	1069	27.1	1	19.252842	33.872840000000004	0.0	0.0	1	0	1	271
1070	1070	27.2	1	19.216124	33.882694	0.0	0.0	1	0	1	272
1071	1071	27.3	1	19.166113	33.897090000000006	0.0	0.0	1	0	1	273
1072	1072	27.4	1	19.132435	33.907238	0.0	0.0	1	0	1	274
1073	1073	27.5	1	19.097620000000003	33.918209999999995	0.0	0.0	1	0	1	275
1074	1074	27.6	1	19.057016	33.93168	0.0	0.0	1	0	1	276
1075	1075	27.7	1	19.021732	33.943893	0.0	0.0	1	0	1	277
1076	1076	27.8	1	18.980923	33.95872	0.0	0.0	1	0	1	278
1077	1077	27.9	1	18.937282999999997	33.975384000000005	0.0	0.0	1	0	1	279
1078	1078	28.0	1	18.888447	33.995067999999996	0.0	0.0	1	0	1	280
1079	1079	28.1	1	18.85241	34.01017	0.0	0.0	1	0	1	281
1080	1080	28.2	1	18.815666	34.026173	0.0	0.0	1	0	1	282
1081	1081	28.3	1	18.770042	34.047	0.0	0.0	1	0	1	283
1082	1082	28.4	1	18.722839999999998	34.069603	0.0	0.0	1	0	1	284
1083	1083	28.5	1	18.674437	34.093914	0.0	0.0	1	0	1	285
1084	1084	28.6	1	18.636779999999998	34.11353	0.0	0.0	1	0	1	286
1085	1085	28.7	1	18.604294	34.130990000000004	0.0	0.0	1	0	1	287
1086	1086	28.8	1	18.572329	34.1487	0.0	0.0	1	0	1	288
1087	1087	28.9	1	18.53964	34.167374	0.0	0.0	1	0	1	289
1088	1088	29.0	1	18.502905	34.189095	0.0	0.0	1	0	1	290
1089	1089	29.1	1	18.468204	34.210278	0.0	0.0	1	0	1	291
1090	1090	29.2	1	18.43221	34.232997999999995	0.0	0.0	1	0	1	292
1091	1091	29.3	1	18.402159	34.25249	0.0	0.0	1	0	1	293
1092	1092	29.4	1	18.361881	34.279606	0.0	0.0	1	0	1	294
1093	1093	29.5	1	18.324657000000002	34.305523	0.0	0.0	1	0	1	295
1094	1094	29.6	1	18.287088	34.3326	0.0	0.0	1	0	1	296
1095	1095	29.7	1	18.246237	34.36316	0.0	0.0	1	0	1	297
1096	1096	29.8	1	18.211637	34.389874	0.0	0.0	1	0	1	298
1097	1097	29.9	1	18.179993	34.415028	0.0	0.0	1	0	1	299
1098	1098	30.0	1	18.144281	34.444365999999995	0.0	0.0	1	0	1	300
1099	1099	30.1	1	18.105022	34.47782	0.0	0.0	1	0	1	301
1100	1100	30.2	1	18.064495	34.513702	0.0	0.0	1	0	1	302
1101	1101	30.3	1	18.028952	34.546253	0.0	0.0	1	0	1	303
1102	1102	30.4	1	18.003667999999998	34.569977	0.0	0.0	1	0	1	304
1103	1103	30.5	1	17.9711	34.60152	0.0	0.0	1	0	1	305
1104	1104	30.6	1	17.936838	34.63585	0.0	0.0	1	0	1	306
1105	1105	30.7	1	17.908054	34.66553	0.0	0.0	1	0	1	307
1106	1106	30.8	1	17.868343	34.708183	0.0	0.0	1	0	1	308
1107	1107	30.9	1	17.836447	34.743607	0.0	0.0	1	0	1	309
1108	1108	31.0	1	17.804232	34.780643	0.0	0.0	1	0	1	310
1109	1109	31.1	1	17.781467000000003	34.807472	0.0	0.0	1	0	1	311
1110	1110	31.2	1	17.755679999999998	34.83875	0.0	0.0	1	0	1	312
1111	1111	31.3	1	17.722988	34.87992	0.0	0.0	1	0	1	313
1112	1112	31.4	1	17.696676	34.914097	0.0	0.0	1	0	1	314
1113	1113	31.5	1	17.6692	34.951	0.0	0.0	1	0	1	315
1114	1114	31.6	1	17.645847	34.983295	0.0	0.0	1	0	1	316
1115	1115	31.7	1	17.612574	35.031338	0.0	0.0	1	0	1	317
1116	1116	31.8	1	17.582653	35.076332	0.0	0.0	1	0	1	318
1117	1117	31.9	1	17.559788	35.111843	0.0	0.0	1	0	1	319
1118	1118	32.0	1	17.53875	35.14553	0.0	0.0	1	0	1	320
1119	1119	32.1	1	17.51043	35.192886	0.0	0.0	1	0	1	321
1120	1120	32.2	1	17.488954999999997	35.23005	0.0	0.0	1	0	1	322
1121	1121	32.3	1	17.470308	35.263332	0.0	0.0	1	0	1	323
1122	1122	32.4	1	17.446404	35.307823	0.0	0.0	1	0	1	324
1123	1123	32.5	1	17.429544	35.34018	0.0	0.0	1	0	1	325
1124	1124	32.6	1	17.410027	35.379073999999996	0.0	0.0	1	0	1	326
1125	1125	32.7	1	17.392917999999998	35.414364	0.0	0.0	1	0	1	327
1126	1126	32.8	1	17.370333	35.463271999999996	0.0	0.0	1	0	1	328
1127	1127	32.9	1	17.352339999999998	35.503876	0.0	0.0	1	0	1	329
1128	1128	33.0	1	17.336613	35.540752000000005	0.0	0.0	1	0	1	330
1129	1129	33.1	1	17.320044	35.581314	0.0	0.0	1	0	1	331
1130	1130	33.2	1	17.303484	35.623764	0.0	0.0	1	0	1	332
1131	1131	33.3	2	17.285769000000002	35.671688	0.0	0.0	1	0	1	333
1132	1132	33.4	2	17.249029999999998	35.77107	0.0	0.0	1	0	1	334
1133	1133	33.5	1	17.215063	35.862953000000005	0.0	0.0	1	0	1	335
1134	1134	33.6	2	17.197879999999998	35.91217	0.0	0.0	1	0	1	336
1135	1135	33.7	2	17.16176	36.01563	0.0	0.0	1	0	1	337
1136	1136	33.8	2	17.130224	36.105957000000004	0.0	0.0	1	0	1	338
1137	1137	33.9	2	17.095999	36.203995	0.0	0.0	1	0	1	339
1138	1138	34.0	2	17.063707	36.296486	0.0	0.0	1	0	1	340
1139	1139	34.1	2	17.035334	36.377758	0.0	0.0	1	0	1	341
1140	1140	34.2	2	17.035334	36.377758	0.0	0.0	1	0	1	342
1141	1141	34.3	2	17.0067	36.459773999999996	0.0	0.0	1	0	1	343
1142	1142	34.4	2	16.929762	36.68015	0.0	0.0	1	0	1	344
1143	1143	0.0	1	23.0	43.0	0.0	0.0	2	0	1	0
1144	1144	0.1	1	22.974125	42.970015999999994	0.0	0.0	2	0	1	1
1145	1145	0.2	1	22.943758	42.935936	0.0	0.0	2	0	1	2
1146	1146	0.3	1	22.915144	42.904765999999995	0.0	0.0	2	0	1	3
1147	1147	0.4	1	22.88231	42.870174	0.0	0.0	2	0	1	4
1148	1148	0.5	1	22.846429999999998	42.8337	0.0	0.0	2	0	1	5
1149	1149	0.6	1	22.813335000000002	42.79891	0.0	0.0	2	0	1	6
1150	1150	0.7	1	22.773882	42.755695	0.0	0.0	2	0	1	7
1151	1151	0.8	1	22.742666	42.720356	0.0	0.0	2	0	1	8
1152	1152	0.9	1	22.713892	42.686752	0.0	0.0	2	0	1	9
1153	1153	1.0	1	22.690624	42.658867	0.0	0.0	2	0	1	10
1154	1154	1.1	1	22.664564000000002	42.62851	0.0	0.0	2	0	1	11
1155	1155	1.2	1	22.631496	42.591316	0.0	0.0	2	0	1	12
1156	1156	1.3	1	22.602686	42.559864000000005	0.0	0.0	2	0	1	13
1157	1157	1.4	1	22.56639	42.521679999999996	0.0	0.0	2	0	1	14
1158	1158	1.5	1	22.53755	42.4922	0.0	0.0	2	0	1	15
1159	1159	1.6	1	22.510792000000002	42.464096000000005	0.0	0.0	2	0	1	16
1160	1160	1.7	1	22.473291	42.423145	0.0	0.0	2	0	1	17
1161	1161	1.8	1	22.446032000000002	42.392513	0.0	0.0	2	0	1	18
1162	1162	1.9	1	22.419514000000003	42.361847	0.0	0.0	2	0	1	19
1163	1163	2.0	1	22.387611	42.323634999999996	0.0	0.0	2	0	1	20
1164	1164	2.1	1	22.357431	42.286229999999996	0.0	0.0	2	0	1	21
1165	1165	2.2	1	22.327942	42.250859999999996	0.0	0.0	2	0	1	22
1166	1166	2.3	1	22.294145999999998	42.211773	0.0	0.0	2	0	1	23
1167	1167	2.4	1	22.260158999999998	42.17385	0.0	0.0	2	0	1	24
1168	1168	2.5	1	22.226517	42.137596	0.0	0.0	2	0	1	25
1169	1169	2.6	1	22.226517	42.137596	0.0	0.0	2	0	1	26
1170	1170	2.7	1	22.190056	42.099724	0.0	0.0	2	0	1	27
1171	1171	2.8	1	22.120639999999998	42.02885	0.0	0.0	2	0	1	28
1172	1172	2.9	1	22.09321	41.999546	0.0	0.0	2	0	1	29
1173	1173	3.0	1	22.066895000000002	41.970653999999996	0.0	0.0	2	0	1	30
1174	1174	3.1	1	22.034025	41.933277000000004	0.0	0.0	2	0	1	31
1175	1175	3.2	1	22.001632999999998	41.89512	0.0	0.0	2	0	1	32
1176	1176	3.3	1	21.97275	41.85998	0.0	0.0	2	0	1	33
1177	1177	3.4	1	21.945308999999998	41.82553	0.0	0.0	2	0	1	34
1178	1178	3.5	1	21.919844	41.794464000000005	0.0	0.0	2	0	1	35
1179	1179	3.6	1	21.893925	41.763733	0.0	0.0	2	0	1	36
1180	1180	3.7	1	21.863419	41.728733	0.0	0.0	2	0	1	37
1181	1181	3.8	1	21.835518	41.697646999999996	0.0	0.0	2	0	1	38
1182	1182	3.9	1	21.807398000000003	41.667217	0.0	0.0	2	0	1	39
1183	1183	4.0	1	21.778767000000002	41.63712	0.0	0.0	2	0	1	40
1184	1184	4.1	1	21.748606	41.606353999999996	0.0	0.0	2	0	1	41
1185	1185	4.2	1	21.711441	41.56698	0.0	0.0	2	0	1	42
1186	1186	4.3	1	21.682152	41.534991999999995	0.0	0.0	2	0	1	43
1187	1187	4.4	1	21.653488	41.50273	0.0	0.0	2	0	1	44
1188	1188	4.5	1	21.623615	41.468	0.0	0.0	2	0	1	45
1189	1189	4.6	1	21.590603	41.43094	0.0	0.0	2	0	1	46
1190	1190	4.7	1	21.562788	41.398765999999995	0.0	0.0	2	0	1	47
1191	1191	4.8	1	21.523129	41.354763	0.0	0.0	2	0	1	48
1192	1192	4.9	1	21.487219	41.316359999999996	0.0	0.0	2	0	1	49
1193	1193	5.0	1	21.462408	41.290485	0.0	0.0	2	0	1	50
1194	1194	5.1	1	21.428299	41.256096	0.0	0.0	2	0	1	51
1195	1195	5.2	1	21.395504000000003	41.221920000000004	0.0	0.0	2	0	1	52
1196	1196	5.3	1	21.368470000000002	41.19295	0.0	0.0	2	0	1	53
1197	1197	5.4	1	21.341858	41.16364	0.0	0.0	2	0	1	54
1198	1198	5.5	1	21.312815	41.132584	0.0	0.0	2	0	1	55
1199	1199	5.6	1	21.279465	41.098103	0.0	0.0	2	0	1	56
1200	1200	5.7	1	21.242344	41.0611	0.0	0.0	2	0	1	57
1201	1201	5.8	1	21.210545	41.030365	0.0	0.0	2	1	1	58
1202	1202	5.9	1	21.173197000000002	40.992912	0.0	0.0	2	1	1	59
1203	1203	6.0	1	21.1356	40.956559999999996	0.0	0.0	2	1	1	60
1204	1204	6.1	1	21.103908999999998	40.924946000000006	0.0	0.0	2	1	1	61
1205	1205	6.2	1	21.06701	40.88943	0.0	0.0	2	1	1	62
1206	1206	6.3	1	21.036726	40.859398	0.0	0.0	2	1	1	63
1207	1207	6.4	1	20.99945	40.823741999999996	0.0	0.0	2	1	1	64
1208	1208	6.5	1	20.968876	40.793606	0.0	0.0	2	1	1	65
1209	1209	6.6	1	20.929121	40.75589	0.0	0.0	2	1	1	66
1210	1210	6.7	1	20.88614	40.716743	0.0	0.0	2	1	1	67
1211	1211	6.8	1	20.847624	40.682903	0.0	0.0	2	1	1	68
1212	1212	6.9	1	20.814363	40.654568	0.0	0.0	2	1	1	69
1213	1213	7.0	1	20.773135999999997	40.618053	0.0	0.0	2	1	1	70
1214	1214	7.1	1	20.761776	40.609787	0.0	0.0	2	1	1	71
1215	1215	7.2	1	20.760855	40.610706	0.0	0.0	2	1	1	72
1216	1216	7.3	1	20.760855	40.610706	0.0	0.0	2	1	1	73
1217	1217	7.4	1	20.760855	40.610706	0.0	0.0	2	1	1	74
1218	1218	7.5	1	20.760855	40.610706	0.0	0.0	2	1	1	75
1219	1219	7.6	1	20.760855	40.610706	0.0	0.0	2	1	1	76
1220	1220	7.7	1	20.760855	40.610706	0.0	0.0	2	1	1	77
1221	1221	7.8	1	20.760855	40.610706	0.0	0.0	2	1	1	78
1222	1222	7.9	1	20.760143	40.611416	0.0	0.0	2	1	1	79
1223	1223	8.0	1	20.760143	40.611416	0.0	0.0	2	1	1	80
1224	1224	8.1	1	20.757442	40.61403	0.0	0.0	2	1	1	81
1225	1225	8.2	1	20.75385	40.617336	0.0	0.0	2	1	1	82
1226	1226	8.3	1	20.750486	40.62034	0.0	0.0	2	1	1	83
1227	1227	8.4	1	20.746813	40.623787	0.0	0.0	2	1	1	84
1228	1228	8.5	1	20.742271	40.627903	0.0	0.0	2	1	1	85
1229	1229	8.6	1	20.738960000000002	40.630894	0.0	0.0	2	1	1	86
1230	1230	8.7	1	20.732443	40.636475	0.0	0.0	2	1	1	87
1231	1231	8.8	1	20.728016	40.640293	0.0	0.0	2	1	1	88
1232	1232	8.9	1	20.722326000000002	40.644943	0.0	0.0	2	1	1	89
1233	1233	9.0	1	20.715948	40.650208	0.0	0.0	2	1	1	90
1234	1234	9.1	1	20.709377	40.655514000000004	0.0	0.0	2	1	1	91
1235	1235	9.2	1	20.703878	40.659843	0.0	0.0	2	1	1	92
1236	1236	9.3	1	20.699335	40.66335	0.0	0.0	2	1	1	93
1237	1237	9.4	1	20.693314	40.667927	0.0	0.0	2	1	1	94
1238	1238	9.5	1	20.689192000000002	40.670994	0.0	0.0	2	1	1	95
1239	1239	9.6	1	20.685019	40.674053	0.0	0.0	2	1	1	96
1240	1240	9.7	1	20.681139	40.676857	0.0	0.0	2	1	1	97
1241	1241	9.8	1	20.676794	40.679959999999994	0.0	0.0	2	1	1	98
1242	1242	9.9	1	20.672592	40.68292	0.0	0.0	2	1	1	99
1243	1243	10.0	1	20.66894	40.685455	0.0	0.0	2	1	1	100
1244	1244	10.1	1	20.66894	40.685455	0.0	0.0	2	1	1	101
1245	1245	10.2	1	20.661928	40.690224	0.0	0.0	2	1	1	102
1246	1246	10.3	1	20.65746	40.693176	0.0	0.0	2	1	1	103
1247	1247	10.4	1	20.652260000000002	40.696529999999996	0.0	0.0	2	1	1	104
1248	1248	10.5	1	20.643972	40.70173	0.0	0.0	2	1	1	105
1249	1249	10.6	1	20.636806	40.70604	0.0	0.0	2	1	1	106
1250	1250	10.7	1	20.629175	40.710476	0.0	0.0	2	1	1	107
1251	1251	10.8	1	20.620276999999998	40.715492	0.0	0.0	2	1	1	108
1252	1252	10.9	1	20.612503	40.719722999999995	0.0	0.0	2	1	1	109
1253	1253	11.0	1	20.603241	40.72461	0.0	0.0	2	1	1	110
1254	1254	11.1	1	20.594305	40.72915	0.0	0.0	2	1	1	111
1255	1255	11.2	1	20.585055999999998	40.733677	0.0	0.0	2	1	1	112
1256	1256	11.3	1	20.573202	40.739197	0.0	0.0	2	1	1	113
1257	1257	11.4	1	20.562492000000002	40.743927	0.0	0.0	2	1	1	114
1258	1258	11.5	1	20.545397	40.75103	0.0	0.0	2	1	1	115
1259	1259	11.6	1	20.531038	40.75651	0.0	0.0	2	1	1	116
1260	1260	11.7	1	20.513996	40.762405	0.0	0.0	2	1	1	117
1261	1261	11.8	1	20.498438	40.767365000000005	0.0	0.0	2	1	1	118
1262	1262	11.9	1	20.478962	40.772343	0.0	0.0	2	1	1	119
1263	1263	12.0	1	20.453257	40.77887	0.0	0.0	2	1	1	120
1264	1264	12.1	1	20.43105	40.783527	0.0	0.0	2	1	1	121
1265	1265	12.2	1	20.41029	40.787106	0.0	0.0	2	1	1	122
1266	1266	12.3	1	20.386713	40.79038	0.0	0.0	2	1	1	123
1267	1267	12.4	1	20.365507	40.792507	0.0	0.0	2	1	1	124
1268	1268	12.5	1	20.3422	40.794059999999995	0.0	0.0	2	1	1	125
1269	1269	12.6	1	20.315839999999998	40.79484	0.0	0.0	2	1	1	126
1270	1270	12.7	1	20.292355	40.79484	0.0	0.0	2	1	1	127
1271	1271	12.8	1	20.25396	40.79484	0.0	0.0	2	1	1	128
1272	1272	12.9	1	20.232257999999998	40.79484	0.0	0.0	2	1	1	129
1273	1273	13.0	2	20.20741	40.79484	0.0	0.0	2	1	1	130
1274	1274	13.1	2	20.20287	40.79484	0.0	0.0	2	1	1	131
1275	1275	13.2	2	20.19766	40.79484	0.0	0.0	2	1	1	132
1276	1276	13.3	2	20.155987	40.79484	0.0	0.0	2	1	1	133
1277	1277	13.4	2	20.094461	40.79484	0.0	0.0	2	1	1	134
1278	1278	13.5	2	20.041985	40.79484	0.0	0.0	2	1	1	135
1279	1279	13.6	2	20.037243	40.79484	0.0	0.0	2	1	1	136
1280	1280	13.7	2	20.031542	40.79484	0.0	0.0	2	1	1	137
1281	1281	13.8	2	20.026941	40.79484	0.0	0.0	2	1	1	138
1282	1282	13.9	2	20.02084	40.79484	0.0	0.0	2	1	1	139
1283	1283	14.0	2	20.015507	40.79484	0.0	0.0	2	1	1	140
1284	1284	14.1	2	20.00977	40.79484	0.0	0.0	2	1	1	141
1285	1285	14.2	2	20.005938	40.79484	0.0	0.0	2	1	1	142
1286	1286	14.3	2	20.000967000000003	40.79467	0.0	0.0	2	1	1	143
1287	1287	14.4	2	19.993643	40.793659999999996	0.0	0.0	2	1	1	144
1288	1288	14.5	2	19.986444	40.792667	0.0	0.0	2	1	1	145
1289	1289	14.6	2	19.979485999999998	40.791706	0.0	0.0	2	1	1	146
1290	1290	14.7	2	19.972711999999998	40.79077	0.0	0.0	2	1	1	147
1291	1291	14.8	2	19.96566	40.7898	0.0	0.0	2	1	1	148
1292	1292	14.9	2	19.959055	40.788883	0.0	0.0	2	1	1	149
1293	1293	15.0	2	19.954586	40.788265	0.0	0.0	2	1	1	150
1294	1294	15.1	2	19.949017	40.787490000000005	0.0	0.0	2	1	1	151
1295	1295	15.2	2	19.941513	40.786453	0.0	0.0	2	1	1	152
1296	1296	15.3	2	19.934158	40.785435	0.0	0.0	2	1	1	153
1297	1297	15.4	2	19.926464000000003	40.78437	0.0	0.0	2	1	1	154
1298	1298	15.5	2	19.919853	40.783455	0.0	0.0	2	1	1	155
1299	1299	15.6	2	19.913713	40.782604	0.0	0.0	2	1	1	156
1300	1300	15.7	2	19.913713	40.782604	0.0	0.0	2	1	1	157
1301	1301	15.8	2	19.898827	40.780537	0.0	0.0	2	1	1	158
1302	1302	15.9	2	19.889397	40.779232	0.0	0.0	2	1	1	159
1303	1303	16.0	2	19.88124	40.778103	0.0	0.0	2	1	1	160
1304	1304	16.1	2	19.873583	40.77704	0.0	0.0	2	1	1	161
1305	1305	16.2	2	19.864926999999998	40.77584	0.0	0.0	2	1	1	162
1306	1306	16.3	2	19.856056	40.774609999999996	0.0	0.0	2	1	1	163
1307	1307	16.4	2	19.848988000000002	40.773624	0.0	0.0	2	1	1	164
1308	1308	16.5	2	19.841145	40.772537	0.0	0.0	2	1	1	165
1309	1309	16.6	2	19.831774	40.771236	0.0	0.0	2	1	1	166
1310	1310	16.7	2	19.8227	40.769978	0.0	0.0	2	1	1	167
1311	1311	16.8	1	19.813334	40.768673	0.0	0.0	2	1	1	168
1312	1312	16.9	1	19.813334	40.768673	0.0	0.0	2	1	1	169
1313	1313	17.0	1	19.728014	40.768673	0.0	0.0	2	1	1	170
1314	1314	17.1	1	19.69201	40.768673	0.0	0.0	2	1	1	171
1315	1315	17.2	1	19.657082	40.768673	0.0	0.0	2	1	1	172
1316	1316	17.3	1	19.611304999999998	40.768673	0.0	0.0	2	1	1	173
1317	1317	17.4	1	19.578938	40.768673	0.0	0.0	2	1	1	174
1318	1318	17.5	1	19.54039	40.768673	0.0	0.0	2	1	1	175
1319	1319	17.6	1	19.507734	40.768673	0.0	0.0	2	1	1	176
1320	1320	17.7	1	19.476274	40.768673	0.0	0.0	2	1	1	177
1321	1321	17.8	1	19.435963	40.768673	0.0	0.0	2	1	1	178
1322	1322	17.9	1	19.401327	40.768673	0.0	0.0	2	1	1	179
1323	1323	18.0	1	19.370817000000002	40.768673	0.0	0.0	2	1	1	180
1324	1324	18.1	1	19.340229	40.768673	0.0	0.0	2	1	1	181
1325	1325	18.2	1	19.300777	40.768673	0.0	0.0	2	1	1	182
1326	1326	18.3	1	19.255348	40.768673	0.0	0.0	2	1	1	183
1327	1327	18.4	1	19.213186	40.768673	0.0	0.0	2	1	1	184
1328	1328	18.5	1	19.184378	40.768673	0.0	0.0	2	1	1	185
1329	1329	18.6	1	19.150785	40.768673	0.0	0.0	2	1	1	186
1330	1330	18.7	1	19.117569	40.768673	0.0	0.0	2	1	1	187
1331	1331	18.8	1	19.088963	40.768673	0.0	0.0	2	1	1	188
1332	1332	18.9	1	19.065723000000002	40.768673	0.0	0.0	2	1	1	189
1333	1333	19.0	1	19.037302	40.768673	0.0	0.0	2	1	1	190
1334	1334	19.1	1	19.037302	40.768673	0.0	0.0	2	1	1	191
1335	1335	19.2	1	18.974695	40.768673	0.0	0.0	2	1	1	192
1336	1336	19.3	1	18.935097	40.768673	0.0	0.0	2	1	1	193
1337	1337	19.4	1	18.935097	40.768673	0.0	0.0	2	1	1	194
1338	1338	19.5	1	18.875694	40.768673	0.0	0.0	2	1	1	195
1339	1339	19.6	2	18.826138	40.768673	0.0	0.0	2	1	1	196
1340	1340	19.7	2	18.817663	40.768673	0.0	0.0	2	1	1	197
1341	1341	19.8	2	18.810026	40.768673	0.0	0.0	2	1	1	198
1342	1342	19.9	2	18.800570999999998	40.768673	0.0	0.0	2	1	1	199
1343	1343	20.0	2	18.79344	40.768673	0.0	0.0	2	1	1	200
1344	1344	20.1	2	18.786768	40.768673	0.0	0.0	2	1	1	201
1345	1345	20.2	2	18.779259	40.768673	0.0	0.0	2	1	1	202
1346	1346	20.3	2	18.770803	40.768673	0.0	0.0	2	1	1	203
1347	1347	20.4	1	18.762047	40.768673	0.0	0.0	2	1	1	204
1348	1348	20.5	1	18.722532	40.768673	0.0	0.0	2	1	1	205
1349	1349	20.6	1	18.688694	40.768673	0.0	0.0	2	1	1	206
1350	1350	20.7	1	18.65093	40.768673	0.0	0.0	2	1	1	207
1351	1351	20.8	1	18.619411	40.768673	0.0	0.0	2	1	1	208
1352	1352	20.9	1	18.619411	40.768673	0.0	0.0	2	1	1	209
1353	1353	21.0	1	18.556269	40.768673	0.0	0.0	2	1	1	210
1354	1354	21.1	1	18.518045	40.768673	0.0	0.0	2	1	1	211
1355	1355	21.2	1	18.478813	40.768673	0.0	0.0	2	1	1	212
1356	1356	21.3	1	18.442404	40.768673	0.0	0.0	2	1	1	213
1357	1357	21.4	1	18.405584	40.768673	0.0	0.0	2	1	1	214
1358	1358	21.5	1	18.37292	40.768673	0.0	0.0	2	1	1	215
1359	1359	21.6	1	18.345579999999998	40.768673	0.0	0.0	2	1	1	216
1360	1360	21.7	1	18.313736	40.768673	0.0	0.0	2	1	1	217
1361	1361	21.8	1	18.273056	40.768673	0.0	0.0	2	1	1	218
1362	1362	21.9	1	18.239594	40.768673	0.0	0.0	2	1	1	219
1363	1363	22.0	1	18.210695	40.768673	0.0	0.0	2	1	1	220
1364	1364	22.1	1	18.17717	40.768673	0.0	0.0	2	1	1	221
1365	1365	22.2	1	18.154276	40.768673	0.0	0.0	2	1	1	222
1366	1366	22.3	1	18.119774	40.768673	0.0	0.0	2	1	1	223
1367	1367	22.4	1	18.090320000000002	40.768673	0.0	0.0	2	1	1	224
1368	1368	22.5	1	18.067144	40.768673	0.0	0.0	2	1	1	225
1369	1369	22.6	1	18.044794	40.768673	0.0	0.0	2	1	1	226
1370	1370	22.7	1	18.044794	40.768673	0.0	0.0	2	1	1	227
1371	1371	22.8	1	17.990204000000002	40.768673	0.0	0.0	2	1	1	228
1372	1372	22.9	1	17.963482	40.768673	0.0	0.0	2	1	1	229
1373	1373	23.0	1	17.941145000000002	40.768673	0.0	0.0	2	1	1	230
1374	1374	23.1	1	17.921131	40.768673	0.0	0.0	2	1	1	231
1375	1375	23.2	1	17.895538000000002	40.768673	0.0	0.0	2	1	1	232
1376	1376	23.3	1	17.872553	40.768673	0.0	0.0	2	1	1	233
1377	1377	23.4	1	17.849848	40.768673	0.0	0.0	2	1	1	234
1378	1378	23.5	1	17.827131	40.768673	0.0	0.0	2	1	1	235
1379	1379	23.6	1	17.805117000000003	40.768673	0.0	0.0	2	1	1	236
1380	1380	23.7	1	17.77899	40.768673	0.0	0.0	2	1	1	237
1381	1381	23.8	1	17.759826999999998	40.768673	0.0	0.0	2	1	1	238
1382	1382	23.9	1	17.740334	40.768673	0.0	0.0	2	1	1	239
1383	1383	24.0	1	17.723972	40.768673	0.0	0.0	2	1	1	240
1384	1384	24.1	1	17.706175	40.768673	0.0	0.0	2	0	1	241
1385	1385	24.2	1	17.691273000000002	40.768673	0.0	0.0	2	0	1	242
1386	1386	24.3	1	17.672903	40.768673	0.0	0.0	2	0	1	243
1387	1387	24.4	1	17.65391	40.768673	0.0	0.0	2	0	1	244
1388	1388	24.5	1	17.638287	40.768673	0.0	0.0	2	0	1	245
1389	1389	24.6	1	17.623215	40.768673	0.0	0.0	2	0	1	246
1390	1390	24.7	1	17.601217000000002	40.768673	0.0	0.0	2	0	1	247
1391	1391	24.8	2	17.579803	40.768673	0.0	0.0	2	0	1	248
1392	1392	24.9	2	17.57548	40.768673	0.0	0.0	2	0	1	249
1393	1393	25.0	2	17.571861	40.768673	0.0	0.0	2	0	1	250
1394	1394	25.1	2	17.567766	40.768673	0.0	0.0	2	0	1	251
1395	1395	25.2	2	17.563973999999998	40.768673	0.0	0.0	2	0	1	252
1396	1396	25.3	2	17.560295	40.768673	0.0	0.0	2	0	1	253
1397	1397	25.4	2	17.560295	40.768673	0.0	0.0	2	0	1	254
1398	1398	25.5	2	17.54955	40.768673	0.0	0.0	2	0	1	255
1399	1399	25.6	2	17.545458	40.768673	0.0	0.0	2	0	1	256
1400	1400	25.7	2	17.540067999999998	40.768673	0.0	0.0	2	0	1	257
1401	1401	25.8	2	17.535515	40.768673	0.0	0.0	2	0	1	258
1402	1402	25.9	2	17.529352	40.768673	0.0	0.0	2	0	1	259
1403	1403	26.0	2	17.529352	40.768673	0.0	0.0	2	0	1	260
1404	1404	26.1	2	17.51589	40.768673	0.0	0.0	2	0	1	261
1405	1405	26.2	2	17.509905	40.768673	0.0	0.0	2	0	1	262
1406	1406	26.3	2	17.509905	40.768673	0.0	0.0	2	0	1	263
1407	1407	26.4	2	17.496912	40.768673	0.0	0.0	2	0	1	264
1408	1408	26.5	2	17.489805	40.768673	0.0	0.0	2	0	1	265
1409	1409	26.6	2	17.485135999999997	40.768673	0.0	0.0	2	0	1	266
1410	1410	26.7	2	17.485135999999997	40.768673	0.0	0.0	2	0	1	267
1411	1411	26.8	2	17.469687	40.768673	0.0	0.0	2	0	1	268
1412	1412	26.9	2	17.46272	40.768673	0.0	0.0	2	0	1	269
1413	1413	27.0	2	17.46272	40.768673	0.0	0.0	2	0	1	270
1414	1414	27.1	2	17.44868	40.768673	0.0	0.0	2	0	1	271
1415	1415	27.2	2	17.44131	40.768673	0.0	0.0	2	0	1	272
1416	1416	27.3	2	17.431934	40.768673	0.0	0.0	2	0	1	273
1417	1417	27.4	1	17.422213	40.768673	0.0	0.0	2	0	1	274
1418	1418	27.5	1	17.393122	40.768673	0.0	0.0	2	0	1	275
1419	1419	27.6	1	17.358044	40.768673	0.0	0.0	2	0	1	276
1420	1420	27.7	1	17.328356	40.768673	0.0	0.0	2	0	1	277
1421	1421	27.8	1	17.288055	40.768673	0.0	0.0	2	0	1	278
1422	1422	27.9	1	17.245651000000002	40.768673	0.0	0.0	2	0	1	279
1423	1423	28.0	1	17.209265	40.768673	0.0	0.0	2	0	1	280
1424	1424	28.1	1	17.166977	40.768673	0.0	0.0	2	0	1	281
1425	1425	28.2	1	17.136156	40.768673	0.0	0.0	2	0	1	282
1426	1426	28.3	1	17.10241	40.768673	0.0	0.0	2	0	1	283
1427	1427	28.4	1	17.070528	40.768673	0.0	0.0	2	0	1	284
1428	1428	28.5	1	17.070528	40.768673	0.0	0.0	2	0	1	285
1429	1429	28.6	1	16.996374	40.768673	0.0	0.0	2	0	1	286
1430	1430	28.7	1	16.95487	40.768673	0.0	0.0	2	0	1	287
1431	1431	28.8	1	16.918602	40.768673	0.0	0.0	2	0	1	288
1432	1432	28.9	1	16.892494	40.768673	0.0	0.0	2	0	1	289
1433	1433	29.0	1	16.859018	40.768673	0.0	0.0	2	0	1	290
1434	1434	29.1	1	16.8299	40.768673	0.0	0.0	2	0	1	291
1435	1435	29.2	1	16.802734	40.768673	0.0	0.0	2	0	1	292
1436	1436	29.3	1	16.782146	40.768673	0.0	0.0	2	0	1	293
1437	1437	29.4	1	16.758501000000003	40.768673	0.0	0.0	2	0	1	294
1438	1438	29.5	1	16.732433	40.768673	0.0	0.0	2	0	1	295
1439	1439	29.6	1	16.710732999999998	40.768673	0.0	0.0	2	0	1	296
1440	1440	29.7	1	16.684416	40.768673	0.0	0.0	2	0	1	297
1441	1441	29.8	1	16.664189999999998	40.768673	0.0	0.0	2	0	1	298
1442	1442	29.9	1	16.664189999999998	40.768673	0.0	0.0	2	0	1	299
1443	1443	30.0	1	16.626661	40.768673	0.0	0.0	2	0	1	300
1444	1444	30.1	1	16.605145	40.768673	0.0	0.0	2	0	1	301
1445	1445	30.2	1	16.58683	40.768673	0.0	0.0	2	0	1	302
1446	1446	30.3	1	16.569775	40.768673	0.0	0.0	2	0	1	303
1447	1447	30.4	1	16.54779	40.768673	0.0	0.0	2	0	1	304
1448	1448	30.5	2	16.530788	40.768673	0.0	0.0	2	0	1	305
1449	1449	30.6	1	16.528076000000002	40.768673	0.0	0.0	2	0	1	306
1450	1450	30.7	1	16.512104	40.768673	0.0	0.0	2	0	1	307
1451	1451	30.8	1	16.499397000000002	40.768673	0.0	0.0	2	0	1	308
1452	1452	30.9	1	16.488512	40.768673	0.0	0.0	2	0	1	309
1453	1453	31.0	1	16.474842000000002	40.768673	0.0	0.0	2	0	1	310
1454	1454	31.1	1	16.462635000000002	40.768673	0.0	0.0	2	0	1	311
1455	1455	31.2	1	16.454045999999998	40.768673	0.0	0.0	2	0	1	312
1456	1456	31.3	1	16.446104000000002	40.768673	0.0	0.0	2	0	1	313
1457	1457	31.4	1	16.438667000000002	40.768673	0.0	0.0	2	0	1	314
1458	1458	31.5	1	16.431986	40.768673	0.0	0.0	2	0	1	315
1459	1459	31.6	1	16.425835	40.768673	0.0	0.0	2	0	1	316
1460	1460	31.7	1	16.419764999999998	40.768673	0.0	0.0	2	0	1	317
1461	1461	31.8	1	16.414254999999997	40.768673	0.0	0.0	2	0	1	318
1462	1462	31.9	1	16.409832	40.768673	0.0	0.0	2	0	1	319
1463	1463	32.0	1	16.409832	40.768673	0.0	0.0	2	0	1	320
1464	1464	32.1	1	16.40496	40.768673	0.0	0.0	2	0	1	321
1465	1465	32.2	1	16.403952	40.768673	0.0	0.0	2	0	1	322
1466	1466	32.3	1	16.403952	40.768673	0.0	0.0	2	0	1	323
1467	1467	32.4	1	16.404964	40.768673	0.0	0.0	2	0	1	324
1468	1468	32.5	1	16.407059	40.768673	0.0	0.0	2	0	1	325
1469	1469	32.6	1	16.409834	40.768673	0.0	0.0	2	0	1	326
1470	1470	32.7	1	16.414003	40.768673	0.0	0.0	2	0	1	327
1471	1471	32.8	1	16.419159	40.768673	0.0	0.0	2	0	1	328
1472	1472	32.9	1	16.425558	40.768673	0.0	0.0	2	0	1	329
1473	1473	33.0	1	16.432213	40.768673	0.0	0.0	2	0	1	330
1474	1474	33.1	1	16.440279	40.768673	0.0	0.0	2	0	1	331
1475	1475	33.2	1	16.440279	40.768673	0.0	0.0	2	0	1	332
1476	1476	33.3	1	16.459846	40.768673	0.0	0.0	2	0	1	333
1477	1477	33.4	1	16.472303	40.768673	0.0	0.0	2	0	1	334
1478	1478	33.5	1	16.482824	40.768673	0.0	0.0	2	0	1	335
1479	1479	33.6	1	16.49174	40.768673	0.0	0.0	2	0	1	336
1480	1480	33.7	1	16.500216	40.768673	0.0	0.0	2	0	1	337
1481	1481	33.8	1	16.509298	40.768673	0.0	0.0	2	0	1	338
1482	1482	33.9	1	16.518595	40.768673	0.0	0.0	2	0	1	339
1483	1483	34.0	1	16.53077	40.768673	0.0	0.0	2	0	1	340
1484	1484	34.1	1	16.540401	40.768673	0.0	0.0	2	0	1	341
1485	1485	34.2	1	16.552113000000002	40.768673	0.0	0.0	2	0	1	342
1486	1486	34.3	1	16.563269000000002	40.768673	0.0	0.0	2	0	1	343
1487	1487	34.4	1	16.563269000000002	40.768673	0.0	0.0	2	0	1	344
1488	1488	34.5	1	16.590694	40.768673	0.0	0.0	2	0	1	345
1489	1489	34.6	1	16.603765	40.768673	0.0	0.0	2	0	1	346
1490	1490	34.7	1	16.618269	40.768673	0.0	0.0	2	0	1	347
1491	1491	34.8	1	16.632255999999998	40.768673	0.0	0.0	2	0	1	348
1492	1492	34.9	1	16.632255999999998	40.768673	0.0	0.0	2	0	1	349
1493	1493	35.0	1	16.654055	40.768673	0.0	0.0	2	0	1	350
1494	1494	35.1	1	16.666864	40.768673	0.0	0.0	2	0	1	351
1495	1495	35.2	1	16.67836	40.768673	0.0	0.0	2	0	1	352
1496	1496	35.3	1	16.687145	40.768673	0.0	0.0	2	0	1	353
1497	1497	35.4	1	16.695744	40.768673	0.0	0.0	2	0	1	354
1498	1498	35.5	1	16.703222	40.768673	0.0	0.0	2	0	1	355
1499	1499	35.6	1	16.7104	40.768673	0.0	0.0	2	0	1	356
1500	1500	35.7	1	16.714907	40.768673	0.0	0.0	2	0	1	357
1501	1501	35.8	1	16.719070000000002	40.768673	0.0	0.0	2	0	1	358
1502	1502	35.9	1	16.725573	40.768673	0.0	0.0	2	0	1	359
1503	1503	36.0	1	16.732897	40.768673	0.0	0.0	2	0	1	360
1504	1504	36.1	1	16.739254000000003	40.768673	0.0	0.0	2	0	1	361
1505	1505	36.2	1	16.74598	40.768673	0.0	0.0	2	0	1	362
1506	1506	36.3	1	16.751602	40.768673	0.0	0.0	2	0	1	363
1507	1507	36.4	1	16.760012	40.768673	0.0	0.0	2	0	1	364
1508	1508	36.5	1	16.765816	40.768673	0.0	0.0	2	0	1	365
1509	1509	36.6	1	16.772373	40.768673	0.0	0.0	2	0	1	366
1510	1510	36.7	1	16.778074	40.768673	0.0	0.0	2	0	1	367
1511	1511	36.8	1	16.785252	40.768673	0.0	0.0	2	0	1	368
1512	1512	36.9	1	16.791801	40.768673	0.0	0.0	2	0	1	369
1513	1513	37.0	1	16.79877	40.768673	0.0	0.0	2	0	1	370
1514	1514	37.1	1	16.805232999999998	40.768673	0.0	0.0	2	0	1	371
1515	1515	37.2	1	16.805232999999998	40.768673	0.0	0.0	2	0	1	372
1516	1516	37.3	1	16.820261	40.768673	0.0	0.0	2	0	1	373
1517	1517	37.4	1	16.827587	40.768673	0.0	0.0	2	0	1	374
1518	1518	37.5	1	16.834837	40.768673	0.0	0.0	2	0	1	375
1519	1519	37.6	1	16.84133	40.768673	0.0	0.0	2	0	1	376
1520	1520	37.7	1	16.84704	40.768673	0.0	0.0	2	0	1	377
1521	1521	37.8	1	16.851702	40.768673	0.0	0.0	2	0	1	378
1522	1522	37.9	1	16.855954999999998	40.768673	0.0	0.0	2	0	1	379
1523	1523	38.0	1	16.859377	40.768673	0.0	0.0	2	0	1	380
1524	1524	38.1	1	16.86169	40.768673	0.0	0.0	2	0	1	381
1525	1525	38.2	1	16.863457	40.768673	0.0	0.0	2	0	1	382
1526	1526	38.3	1	16.86587	40.768673	0.0	0.0	2	0	1	383
1527	1527	38.4	1	16.869541	40.768673	0.0	0.0	2	0	1	384
1528	1528	38.5	1	16.873955	40.768673	0.0	0.0	2	0	1	385
1529	1529	38.6	1	16.877888000000002	40.768673	0.0	0.0	2	0	1	386
1530	1530	38.7	1	16.881933	40.768673	0.0	0.0	2	0	1	387
1531	1531	38.8	1	16.886845	40.768673	0.0	0.0	2	0	1	388
1532	1532	38.9	1	16.890486	40.768673	0.0	0.0	2	0	1	389
1533	1533	39.0	1	16.893303	40.768673	0.0	0.0	2	0	1	390
1534	1534	39.1	1	16.895603	40.768673	0.0	0.0	2	0	1	391
1535	1535	39.2	1	16.896910000000002	40.768673	0.0	0.0	2	0	1	392
1536	1536	39.3	1	16.896910000000002	40.768673	0.0	0.0	2	0	1	393
1537	1537	39.4	1	16.89796	40.768673	0.0	0.0	2	0	1	394
1538	1538	39.5	1	16.899881	40.768673	0.0	0.0	2	0	1	395
1539	1539	39.6	1	16.899881	40.768673	0.0	0.0	2	0	1	396
1540	1540	39.7	1	16.90912	40.768673	0.0	0.0	2	0	1	397
1541	1541	39.8	1	16.915337	40.768673	0.0	0.0	2	0	1	398
1542	1542	39.9	1	16.922947	40.768673	0.0	0.0	2	0	1	399
1543	1543	40.0	1	16.928762	40.768673	0.0	0.0	2	0	1	400
1544	1544	40.1	1	16.932758	40.768673	0.0	0.0	2	0	1	401
1545	1545	40.2	1	16.936852	40.768673	0.0	0.0	2	0	1	402
1546	1546	40.3	1	16.939053	40.768673	0.0	0.0	2	0	1	403
1547	1547	40.4	1	16.940752	40.768673	0.0	0.0	2	0	1	404
1548	1548	40.5	1	16.94201	40.768673	0.0	0.0	2	0	1	405
1549	1549	40.6	1	16.94201	40.768673	0.0	0.0	2	0	1	406
1550	1550	40.7	1	16.94201	40.768673	0.0	0.0	2	0	1	407
1551	1551	40.8	1	16.94201	40.768673	0.0	0.0	2	0	1	408
1552	1552	40.9	1	16.943448999999998	40.768673	0.0	0.0	2	0	1	409
1553	1553	41.0	1	16.94575	40.768673	0.0	0.0	2	0	1	410
1554	1554	41.1	1	16.949257	40.768673	0.0	0.0	2	0	1	411
1555	1555	41.2	1	16.954344	40.768673	0.0	0.0	2	0	1	412
1556	1556	41.3	1	16.959446	40.768673	0.0	0.0	2	0	1	413
1557	1557	41.4	1	16.964287	40.768673	0.0	0.0	2	0	1	414
1558	1558	41.5	1	16.967705	40.768673	0.0	0.0	2	0	1	415
1559	1559	41.6	1	16.96995	40.768673	0.0	0.0	2	0	1	416
1560	1560	41.7	1	16.971239999999998	40.768673	0.0	0.0	2	0	1	417
1561	1561	41.8	1	16.971239999999998	40.768673	0.0	0.0	2	0	1	418
1562	1562	41.9	1	16.971239999999998	40.768673	0.0	0.0	2	0	1	419
1563	1563	42.0	1	16.970129999999997	40.768673	0.0	0.0	2	0	1	420
1564	1564	42.1	1	16.970129999999997	40.768673	0.0	0.0	2	0	1	421
1565	1565	42.2	1	16.970129999999997	40.768673	0.0	0.0	2	0	1	422
1566	1566	42.3	1	16.972044	40.768673	0.0	0.0	2	0	1	423
1567	1567	42.4	1	16.974846	40.768673	0.0	0.0	2	0	1	424
1568	1568	42.5	1	16.977966000000002	40.768673	0.0	0.0	2	0	1	425
1569	1569	42.6	1	16.982534	40.768673	0.0	0.0	2	0	1	426
1570	1570	42.7	1	16.985879999999998	40.768673	0.0	0.0	2	0	1	427
1571	1571	42.8	1	16.988523	40.768673	0.0	0.0	2	0	1	428
1572	1572	42.9	1	16.988523	40.768673	0.0	0.0	2	0	1	429
1573	1573	43.0	1	16.990335	40.768673	0.0	0.0	2	0	1	430
1574	1574	43.1	1	16.990335	40.768673	0.0	0.0	2	0	1	431
1575	1575	43.2	1	16.990335	40.768673	0.0	0.0	2	0	1	432
1576	1576	43.3	1	16.990335	40.768673	0.0	0.0	2	0	1	433
1577	1577	43.4	1	16.992138	40.768673	0.0	0.0	2	0	1	434
1578	1578	43.5	1	16.994464999999998	40.768673	0.0	0.0	2	0	1	435
1579	1579	43.6	1	16.997864	40.768673	0.0	0.0	2	0	1	436
1580	1580	43.7	1	17.000269	40.768673	0.0	0.0	2	0	1	437
1581	1581	43.8	1	17.001816	40.768673	0.0	0.0	2	0	1	438
1582	1582	43.9	1	17.001816	40.768673	0.0	0.0	2	0	1	439
1583	1583	44.0	1	17.001816	40.768673	0.0	0.0	2	0	1	440
1584	1584	44.1	1	17.001816	40.768673	0.0	0.0	2	0	1	441
1585	1585	44.2	1	17.001816	40.768673	0.0	0.0	2	0	1	442
1586	1586	44.3	1	17.001816	40.768673	0.0	0.0	2	0	1	443
1587	1587	44.4	2	17.003557	40.768673	0.0	0.0	2	0	1	444
1588	1588	44.5	2	17.003557	40.768673	0.0	0.0	2	0	1	445
1589	1589	44.6	1	17.003557	40.768673	0.0	0.0	2	0	1	446
1590	1590	44.7	1	17.002266	40.768673	0.0	0.0	2	0	1	447
1591	1591	44.8	1	16.99942	40.768673	0.0	0.0	2	0	1	448
1592	1592	44.9	1	16.998045	40.768673	0.0	0.0	2	0	1	449
1593	1593	45.0	1	16.998045	40.768673	0.0	0.0	2	0	1	450
1594	1594	45.1	1	16.998045	40.768673	0.0	0.0	2	0	1	451
1595	1595	45.2	1	16.999679999999998	40.768673	0.0	0.0	2	0	1	452
1596	1596	45.3	1	16.999679999999998	40.768673	0.0	0.0	2	0	1	453
1597	1597	45.4	1	17.007285999999997	40.768673	0.0	0.0	2	0	1	454
1598	1598	45.5	1	17.01269	40.768673	0.0	0.0	2	0	1	455
1599	1599	45.6	1	17.017015	40.768673	0.0	0.0	2	0	1	456
1600	1600	45.7	1	17.021893	40.768677000000004	0.0	0.0	2	0	1	457
1601	1601	45.8	1	17.025845	40.768677000000004	0.0	0.0	2	0	1	458
1602	1602	45.9	1	17.028686999999998	40.768677000000004	0.0	0.0	2	0	1	459
1603	1603	46.0	1	17.028686999999998	40.768677000000004	0.0	0.0	2	0	1	460
1604	1604	46.1	1	17.030622	40.768677000000004	0.0	0.0	2	0	1	461
1605	1605	46.2	1	17.030622	40.768677000000004	0.0	0.0	2	0	1	462
1606	1606	46.3	1	17.027878	40.768677000000004	0.0	0.0	2	0	1	463
1607	1607	46.4	1	17.024767	40.768677000000004	0.0	0.0	2	0	1	464
1608	1608	46.5	1	17.024767	40.768677000000004	0.0	0.0	2	0	1	465
1609	1609	46.6	1	17.021593	40.768677000000004	0.0	0.0	2	0	1	466
1610	1610	46.7	1	17.021593	40.768677000000004	0.0	0.0	2	0	1	467
1611	1611	46.8	1	17.023182000000002	40.768677000000004	0.0	0.0	2	0	1	468
1612	1612	46.9	1	17.025604	40.768677000000004	0.0	0.0	2	0	1	469
1613	1613	47.0	1	17.029528	40.768677000000004	0.0	0.0	2	0	1	470
1614	1614	47.1	1	17.031881	40.768677000000004	0.0	0.0	2	0	1	471
1615	1615	47.2	1	17.031881	40.768677000000004	0.0	0.0	2	0	1	472
1616	1616	47.3	1	17.043512	40.768677000000004	0.0	0.0	2	0	1	473
1617	1617	47.4	1	17.048033	40.768677000000004	0.0	0.0	2	0	1	474
1618	1618	47.5	1	17.053086999999998	40.768677000000004	0.0	0.0	2	0	1	475
1619	1619	47.6	1	17.057684	40.768677000000004	0.0	0.0	2	0	1	476
1620	1620	47.7	1	17.057684	40.768677000000004	0.0	0.0	2	0	1	477
1621	1621	47.8	1	17.063882999999997	40.768677000000004	0.0	0.0	2	0	1	478
1622	1622	47.9	1	17.071955	40.768677000000004	0.0	0.0	2	0	1	479
1623	1623	48.0	1	17.075672	40.768677000000004	0.0	0.0	2	0	1	480
1624	1624	48.1	1	17.075672	40.768677000000004	0.0	0.0	2	0	1	481
1625	1625	48.2	1	17.081478	40.768677000000004	0.0	0.0	2	0	1	482
1626	1626	48.3	1	17.084213000000002	40.768677000000004	0.0	0.0	2	0	1	483
1627	1627	48.4	1	17.08607	40.768677000000004	0.0	0.0	2	0	1	484
1628	1628	48.5	1	17.08607	40.768677000000004	0.0	0.0	2	0	1	485
1629	1629	48.6	1	17.08607	40.768677000000004	0.0	0.0	2	0	1	486
1630	1630	48.7	1	17.084509	40.768677000000004	0.0	0.0	2	0	1	487
1631	1631	48.8	1	17.081644	40.768677000000004	0.0	0.0	2	0	1	488
1632	1632	48.9	1	17.078308	40.768677000000004	0.0	0.0	2	0	1	489
1633	1633	49.0	2	17.076054	40.768677000000004	0.0	0.0	2	0	1	490
1634	1634	49.1	2	17.076054	40.768677000000004	0.0	0.0	2	0	1	491
1635	1635	49.2	2	17.076054	40.768677000000004	0.0	0.0	2	0	1	492
1636	1636	49.3	2	17.073645000000003	40.768677000000004	0.0	0.0	2	0	1	493
1637	1637	49.4	1	17.072046	40.768677000000004	0.0	0.0	2	0	1	494
1638	1638	49.5	1	17.064411	40.768677000000004	0.0	0.0	2	0	1	495
1639	1639	49.6	1	17.059778	40.768677000000004	0.0	0.0	2	0	1	496
1640	1640	49.7	1	17.059778	40.768677000000004	0.0	0.0	2	0	1	497
1641	1641	49.8	1	17.055765	40.768677000000004	0.0	0.0	2	0	1	498
1642	1642	49.9	1	17.05125	40.768677000000004	0.0	0.0	2	0	1	499
1643	1643	50.0	1	17.05125	40.768677000000004	0.0	0.0	2	0	1	500
1644	1644	50.1	1	17.05125	40.768677000000004	0.0	0.0	2	0	1	501
1645	1645	50.2	1	17.053112	40.768677000000004	0.0	0.0	2	0	1	502
1646	1646	50.3	1	17.056214999999998	40.768677000000004	0.0	0.0	2	0	1	503
1647	1647	50.4	1	17.060562	40.768677000000004	0.0	0.0	2	0	1	504
1648	1648	50.5	1	17.060562	40.768677000000004	0.0	0.0	2	0	1	505
1649	1649	50.6	1	17.065458	40.768677000000004	0.0	0.0	2	0	1	506
1650	1650	50.7	1	17.065458	40.768677000000004	0.0	0.0	2	0	1	507
1651	1651	50.8	1	17.065458	40.768677000000004	0.0	0.0	2	0	1	508
1652	1652	50.9	1	17.064196	40.768677000000004	0.0	0.0	2	0	1	509
1653	1653	51.0	1	17.061733	40.768677000000004	0.0	0.0	2	0	1	510
1654	1654	51.1	1	17.06034	40.768677000000004	0.0	0.0	2	0	1	511
1655	1655	51.2	2	17.06034	40.768677000000004	0.0	0.0	2	0	1	512
1656	1656	51.3	1	17.06034	40.768677000000004	0.0	0.0	2	0	1	513
1657	1657	51.4	1	17.06034	40.768677000000004	0.0	0.0	2	0	1	514
1658	1658	51.5	1	17.06034	40.768677000000004	0.0	0.0	2	0	1	515
1659	1659	51.6	1	17.061785	40.768677000000004	0.0	0.0	2	0	1	516
1660	1660	51.7	1	17.064602	40.768677000000004	0.0	0.0	2	0	1	517
1661	1661	51.8	1	17.06768	40.768677000000004	0.0	0.0	2	0	1	518
1662	1662	51.9	1	17.06768	40.768677000000004	0.0	0.0	2	0	1	519
1663	1663	52.0	1	17.071741	40.768677000000004	0.0	0.0	2	0	1	520
1664	1664	52.1	2	17.071741	40.768677000000004	0.0	0.0	2	0	1	521
1665	1665	52.2	2	17.071741	40.768677000000004	0.0	0.0	2	0	1	522
1666	1666	52.3	2	17.071741	40.768677000000004	0.0	0.0	2	0	1	523
1667	1667	52.4	2	17.071741	40.768677000000004	0.0	0.0	2	0	1	524
1668	1668	52.5	2	17.070694	40.768677000000004	0.0	0.0	2	0	1	525
1669	1669	52.6	1	17.069508	40.768677000000004	0.0	0.0	2	0	1	526
1670	1670	52.7	1	17.065085999999997	40.768677000000004	0.0	0.0	2	0	1	527
1671	1671	52.8	1	17.060589999999998	40.768677000000004	0.0	0.0	2	0	1	528
1672	1672	52.9	1	17.060589999999998	40.768677000000004	0.0	0.0	2	0	1	529
1673	1673	53.0	1	17.05722	40.768677000000004	0.0	0.0	2	0	1	530
1674	1674	53.1	1	17.05722	40.768677000000004	0.0	0.0	2	0	1	531
1675	1675	53.2	1	17.05722	40.768677000000004	0.0	0.0	2	0	1	532
1676	1676	53.3	1	17.060692	40.768677000000004	0.0	0.0	2	0	1	533
1677	1677	53.4	1	17.061981	40.768677000000004	0.0	0.0	2	0	1	534
1678	1678	53.5	1	17.061981	40.768677000000004	0.0	0.0	2	0	1	535
1679	1679	53.6	1	17.068884	40.768677000000004	0.0	0.0	2	0	1	536
1680	1680	53.7	1	17.068884	40.768677000000004	0.0	0.0	2	0	1	537
1681	1681	53.8	1	17.077566	40.768677000000004	0.0	0.0	2	0	1	538
1682	1682	53.9	1	17.080583999999998	40.768677000000004	0.0	0.0	2	0	1	539
1683	1683	54.0	1	17.080583999999998	40.768677000000004	0.0	0.0	2	0	1	540
1684	1684	54.1	1	17.089470000000002	40.768677000000004	0.0	0.0	2	0	1	541
1685	1685	54.2	1	17.093395	40.768677000000004	0.0	0.0	2	0	1	542
1686	1686	54.3	1	17.097416	40.768677000000004	0.0	0.0	2	0	1	543
1687	1687	54.4	1	17.097416	40.768677000000004	0.0	0.0	2	0	1	544
1688	1688	54.5	1	17.103704	40.768677000000004	0.0	0.0	2	0	1	545
1689	1689	54.6	1	17.105173	40.768677000000004	0.0	0.0	2	0	1	546
1690	1690	54.7	1	17.105173	40.768677000000004	0.0	0.0	2	0	1	547
1691	1691	54.8	1	17.105173	40.768677000000004	0.0	0.0	2	0	1	548
1692	1692	54.9	1	17.105173	40.768677000000004	0.0	0.0	2	0	1	549
1693	1693	55.0	1	17.099505999999998	40.768677000000004	0.0	0.0	2	0	1	550
1694	1694	55.1	1	17.094816	40.768677000000004	0.0	0.0	2	0	1	551
1695	1695	55.2	2	17.087432999999997	40.768677000000004	0.0	0.0	2	0	1	552
1696	1696	55.3	2	17.087432999999997	40.768677000000004	0.0	0.0	2	0	1	553
1697	1697	55.4	2	17.085217	40.768677000000004	0.0	0.0	2	0	1	554
1698	1698	55.5	2	17.083405	40.768677000000004	0.0	0.0	2	0	1	555
1699	1699	55.6	2	17.081448	40.768677000000004	0.0	0.0	2	0	1	556
1700	1700	55.7	1	17.079310999999997	40.768677000000004	0.0	0.0	2	0	1	557
1701	1701	55.8	1	17.069052	40.768677000000004	0.0	0.0	2	0	1	558
1702	1702	55.9	1	17.06179	40.768677000000004	0.0	0.0	2	0	1	559
1703	1703	56.0	1	17.055132	40.768677000000004	0.0	0.0	2	0	1	560
1704	1704	56.1	1	17.048172	40.768677000000004	0.0	0.0	2	0	1	561
1705	1705	56.2	1	17.048172	40.768677000000004	0.0	0.0	2	0	1	562
1706	1706	56.3	1	17.038296	40.768677000000004	0.0	0.0	2	0	1	563
1707	1707	56.4	1	17.034609	40.768677000000004	0.0	0.0	2	0	1	564
1708	1708	56.5	1	17.032185000000002	40.768677000000004	0.0	0.0	2	0	1	565
1709	1709	56.6	1	17.032185000000002	40.768677000000004	0.0	0.0	2	0	1	566
1710	1710	56.7	1	17.031136	40.768677000000004	0.0	0.0	2	0	1	567
1711	1711	56.8	1	17.03291	40.768677000000004	0.0	0.0	2	0	1	568
1712	1712	56.9	1	17.035792999999998	40.768677000000004	0.0	0.0	2	0	1	569
1713	1713	57.0	1	17.039452	40.768677000000004	0.0	0.0	2	0	1	570
1714	1714	57.1	1	17.044493	40.768677000000004	0.0	0.0	2	0	1	571
1715	1715	57.2	1	17.048354999999997	40.768677000000004	0.0	0.0	2	0	1	572
1716	1716	57.3	1	17.050888	40.768677000000004	0.0	0.0	2	0	1	573
1717	1717	57.4	1	17.050888	40.768677000000004	0.0	0.0	2	0	1	574
1718	1718	57.5	1	17.052687	40.768677000000004	0.0	0.0	2	0	1	575
1719	1719	57.6	1	17.052687	40.768677000000004	0.0	0.0	2	0	1	576
1720	1720	57.7	1	17.050808	40.768677000000004	0.0	0.0	2	0	1	577
1721	1721	57.8	1	17.048035000000002	40.768677000000004	0.0	0.0	2	0	1	578
1722	1722	57.9	1	17.048035000000002	40.768677000000004	0.0	0.0	2	0	1	579
1723	1723	58.0	1	17.046139	40.768677000000004	0.0	0.0	2	0	1	580
1724	1724	58.1	1	17.047537	40.768677000000004	0.0	0.0	2	0	1	581
1725	1725	58.2	1	17.0503	40.768677000000004	0.0	0.0	2	0	1	582
1726	1726	58.3	1	17.053501	40.768677000000004	0.0	0.0	2	0	1	583
1727	1727	58.4	1	17.058285	40.768677000000004	0.0	0.0	2	0	1	584
1728	1728	58.5	1	17.061655	40.768677000000004	0.0	0.0	2	0	1	585
1729	1729	58.6	1	17.0666	40.768677000000004	0.0	0.0	2	0	1	586
1730	1730	58.7	1	17.070142999999998	40.768677000000004	0.0	0.0	2	0	1	587
1731	1731	58.8	1	17.070142999999998	40.768677000000004	0.0	0.0	2	0	1	588
1732	1732	58.9	1	17.08106	40.768677000000004	0.0	0.0	2	0	1	589
1733	1733	59.0	1	17.088734	40.768677000000004	0.0	0.0	2	0	1	590
1734	1734	59.1	1	17.097178	40.768677000000004	0.0	0.0	2	0	1	591
1735	1735	59.2	1	17.106811999999998	40.768677000000004	0.0	0.0	2	0	1	592
1736	1736	59.3	1	17.114983	40.768677000000004	0.0	0.0	2	0	1	593
1737	1737	59.4	1	17.122137	40.768677000000004	0.0	0.0	2	0	1	594
1738	1738	59.5	1	17.128560999999998	40.768677000000004	0.0	0.0	2	0	1	595
1739	1739	59.6	1	17.132519	40.768677000000004	0.0	0.0	2	0	1	596
1740	1740	59.7	1	17.138123	40.768677000000004	0.0	0.0	2	0	1	597
1741	1741	59.8	1	17.143095000000002	40.768677000000004	0.0	0.0	2	0	1	598
1742	1742	59.9	1	17.147072	40.768677000000004	0.0	0.0	2	0	1	599
1743	1743	60.0	1	17.149366	40.768677000000004	0.0	0.0	2	0	1	600
1744	1744	60.1	1	17.153608	40.768677000000004	0.0	0.0	2	0	1	601
1745	1745	60.2	1	17.153608	40.768677000000004	0.0	0.0	2	0	1	602
1746	1746	60.3	1	17.156675	40.768677000000004	0.0	0.0	2	0	1	603
1747	1747	60.4	1	17.15994	40.768677000000004	0.0	0.0	2	0	1	604
1748	1748	60.5	1	17.15994	40.768677000000004	0.0	0.0	2	0	1	605
1749	1749	60.6	1	17.15869	40.768677000000004	0.0	0.0	2	0	1	606
1750	1750	60.7	1	17.156242000000002	40.768677000000004	0.0	0.0	2	0	1	607
1751	1751	60.8	1	17.152767	40.768677000000004	0.0	0.0	2	0	1	608
1752	1752	60.9	1	17.147743	40.768677000000004	0.0	0.0	2	0	1	609
1753	1753	61.0	1	17.147743	40.768677000000004	0.0	0.0	2	0	1	610
1754	1754	61.1	2	17.14186	40.768677000000004	0.0	0.0	2	0	1	611
1755	1755	61.2	2	17.14186	40.768677000000004	0.0	0.0	2	0	1	612
1756	1756	61.3	2	17.14186	40.768677000000004	0.0	0.0	2	0	1	613
1757	1757	61.4	2	17.140697	40.768677000000004	0.0	0.0	2	0	1	614
1758	1758	61.5	2	17.139194	40.768677000000004	0.0	0.0	2	0	1	615
1759	1759	61.6	2	17.137344	40.768677000000004	0.0	0.0	2	0	1	616
1760	1760	61.7	2	17.137344	40.768677000000004	0.0	0.0	2	0	1	617
1761	1761	61.8	2	17.133146	40.768677000000004	0.0	0.0	2	0	1	618
1762	1762	61.9	2	17.130537	40.768677000000004	0.0	0.0	2	0	1	619
1763	1763	62.0	1	17.128145	40.768677000000004	0.0	0.0	2	0	1	620
1764	1764	62.1	1	17.112373	40.768677000000004	0.0	0.0	2	0	1	621
1765	1765	62.2	1	17.112373	40.768677000000004	0.0	0.0	2	0	1	622
1766	1766	62.3	1	17.093020000000003	40.768677000000004	0.0	0.0	2	0	1	623
1767	1767	62.4	1	17.084887	40.768677000000004	0.0	0.0	2	0	1	624
1768	1768	62.5	1	17.078186	40.768677000000004	0.0	0.0	2	0	1	625
1769	1769	62.6	1	17.071904999999997	40.768677000000004	0.0	0.0	2	0	1	626
1770	1770	62.7	1	17.067772	40.768677000000004	0.0	0.0	2	0	1	627
1771	1771	62.8	1	17.067772	40.768677000000004	0.0	0.0	2	0	1	628
1772	1772	62.9	1	17.062168	40.768677000000004	0.0	0.0	2	0	1	629
1773	1773	63.0	1	17.060879999999997	40.768677000000004	0.0	0.0	2	0	1	630
1774	1774	63.1	1	17.060879999999997	40.768677000000004	0.0	0.0	2	0	1	631
1775	1775	63.2	1	17.062292000000003	40.768677000000004	0.0	0.0	2	0	1	632
1776	1776	63.3	1	17.062292000000003	40.768677000000004	0.0	0.0	2	0	1	633
1777	1777	63.4	1	17.07	40.768677000000004	0.0	0.0	2	0	1	634
1778	1778	63.5	1	17.076412	40.768677000000004	0.0	0.0	2	0	1	635
1779	1779	63.6	1	17.083164	40.768677000000004	0.0	0.0	2	0	1	636
1780	1780	63.7	1	17.088795	40.768677000000004	0.0	0.0	2	0	1	637
1781	1781	63.8	1	17.095026	40.768677000000004	0.0	0.0	2	0	1	638
1782	1782	63.9	1	17.10054	40.768677000000004	0.0	0.0	2	0	1	639
1783	1783	64.0	1	17.107226999999998	40.768677000000004	0.0	0.0	2	0	1	640
1784	1784	64.1	1	17.111515	40.768677000000004	0.0	0.0	2	0	1	641
1785	1785	64.2	1	17.116654999999998	40.768677000000004	0.0	0.0	2	0	1	642
1786	1786	64.3	1	17.116654999999998	40.768677000000004	0.0	0.0	2	0	1	643
1787	1787	64.4	1	17.126253	40.768677000000004	0.0	0.0	2	0	1	644
1788	1788	64.5	1	17.129501	40.768677000000004	0.0	0.0	2	0	1	645
1789	1789	64.6	1	17.133112	40.768677000000004	0.0	0.0	2	0	1	646
1790	1790	64.7	1	17.135866	40.768677000000004	0.0	0.0	2	0	1	647
1791	1791	64.8	2	17.139608	40.768677000000004	0.0	0.0	2	0	1	648
1792	1792	64.9	2	17.139608	40.768677000000004	0.0	0.0	2	0	1	649
1793	1793	65.0	2	17.139608	40.768677000000004	0.0	0.0	2	0	1	650
1794	1794	65.1	2	17.139608	40.768677000000004	0.0	0.0	2	0	1	651
1795	1795	65.2	2	17.139608	40.768677000000004	0.0	0.0	2	0	1	652
1796	1796	65.3	2	17.139608	40.768677000000004	0.0	0.0	2	0	1	653
1797	1797	65.4	2	17.139608	40.768677000000004	0.0	0.0	2	0	1	654
1798	1798	65.5	2	17.139608	40.768677000000004	0.0	0.0	2	0	1	655
1799	1799	65.6	2	17.138603	40.768677000000004	0.0	0.0	2	0	1	656
1800	1800	65.7	2	17.137392000000002	40.768677000000004	0.0	0.0	2	0	1	657
1801	1801	65.8	2	17.135944	40.768677000000004	0.0	0.0	2	0	1	658
1802	1802	65.9	2	17.134373	40.768677000000004	0.0	0.0	2	0	1	659
1803	1803	66.0	2	17.132627	40.768677000000004	0.0	0.0	2	0	1	660
1804	1804	66.1	2	17.130903	40.768677000000004	0.0	0.0	2	0	1	661
1805	1805	66.2	2	17.128994	40.768677000000004	0.0	0.0	2	0	1	662
1806	1806	66.3	1	17.128994	40.768677000000004	0.0	0.0	2	0	1	663
1807	1807	66.4	2	17.126526000000002	40.768677000000004	0.0	0.0	2	0	1	664
1808	1808	66.5	1	17.11279	40.768677000000004	0.0	0.0	2	0	1	665
1809	1809	66.6	1	17.101532000000002	40.768677000000004	0.0	0.0	2	0	1	666
1810	1810	66.7	1	17.101532000000002	40.768677000000004	0.0	0.0	2	0	1	667
1811	1811	66.8	1	17.074483999999998	40.768677000000004	0.0	0.0	2	0	1	668
1812	1812	66.9	1	17.066912	40.768677000000004	0.0	0.0	2	0	1	669
1813	1813	67.0	1	17.061321	40.768677000000004	0.0	0.0	2	0	1	670
1814	1814	67.1	1	17.057156	40.768677000000004	0.0	0.0	2	0	1	671
1815	1815	67.2	1	17.057156	40.768677000000004	0.0	0.0	2	0	1	672
1816	1816	67.3	1	17.053255	40.768677000000004	0.0	0.0	2	0	1	673
1817	1817	67.4	1	17.053255	40.768677000000004	0.0	0.0	2	0	1	674
1818	1818	67.5	1	17.053255	40.768677000000004	0.0	0.0	2	0	1	675
1819	1819	67.6	1	17.055088	40.768677000000004	0.0	0.0	2	0	1	676
1820	1820	67.7	1	17.058429999999998	40.768677000000004	0.0	0.0	2	0	1	677
1821	1821	67.8	1	17.058429999999998	40.768677000000004	0.0	0.0	2	0	1	678
1822	1822	67.9	1	17.069103	40.768677000000004	0.0	0.0	2	0	1	679
1823	1823	68.0	1	17.073538	40.768677000000004	0.0	0.0	2	0	1	680
1824	1824	68.1	1	17.079411999999998	40.768677000000004	0.0	0.0	2	0	1	681
1825	1825	68.2	1	17.086617	40.768677000000004	0.0	0.0	2	0	1	682
1826	1826	68.3	1	17.091920000000002	40.768677000000004	0.0	0.0	2	0	1	683
1827	1827	68.4	1	17.091920000000002	40.768677000000004	0.0	0.0	2	0	1	684
1828	1828	68.5	1	17.111275	40.768677000000004	0.0	0.0	2	0	1	685
1829	1829	68.6	1	17.118626000000003	40.768677000000004	0.0	0.0	2	0	1	686
1830	1830	68.7	1	17.124792000000003	40.768677000000004	0.0	0.0	2	0	1	687
1831	1831	68.8	1	17.12995	40.768677000000004	0.0	0.0	2	0	1	688
1832	1832	68.9	1	17.136179000000002	40.768677000000004	0.0	0.0	2	0	1	689
1833	1833	69.0	1	17.140767999999998	40.768677000000004	0.0	0.0	2	0	1	690
1834	1834	69.1	1	17.144367000000003	40.768677000000004	0.0	0.0	2	0	1	691
1835	1835	69.2	1	17.147667000000002	40.768677000000004	0.0	0.0	2	0	1	692
1836	1836	69.3	1	17.149918	40.768677000000004	0.0	0.0	2	0	1	693
1837	1837	69.4	1	17.151016000000002	40.768677000000004	0.0	0.0	2	0	1	694
1838	1838	69.5	1	17.151016000000002	40.768677000000004	0.0	0.0	2	0	1	695
1839	1839	69.6	1	17.151016000000002	40.768677000000004	0.0	0.0	2	0	1	696
1840	1840	69.7	1	17.149355	40.768677000000004	0.0	0.0	2	0	1	697
1841	1841	69.8	1	17.146847	40.768677000000004	0.0	0.0	2	0	1	698
1842	1842	69.9	1	17.142988	40.768677000000004	0.0	0.0	2	0	1	699
1843	1843	70.0	2	17.142988	40.768677000000004	0.0	0.0	2	0	1	700
1844	1844	70.1	2	17.13645	40.768677000000004	0.0	0.0	2	0	1	701
1845	1845	70.2	2	17.13492	40.768677000000004	0.0	0.0	2	0	1	702
1846	1846	70.3	2	17.13267	40.768677000000004	0.0	0.0	2	0	1	703
1847	1847	70.4	1	17.13267	40.768677000000004	0.0	0.0	2	0	1	704
1848	1848	70.5	2	17.121582	40.768677000000004	0.0	0.0	2	0	1	705
1849	1849	70.6	1	17.118907999999998	40.768677000000004	0.0	0.0	2	0	1	706
1850	1850	70.7	1	17.109343	40.768677000000004	0.0	0.0	2	0	1	707
1851	1851	70.8	1	17.101343	40.768677000000004	0.0	0.0	2	0	1	708
1852	1852	70.9	1	17.09425	40.768677000000004	0.0	0.0	2	0	1	709
1853	1853	71.0	1	17.088242	40.768677000000004	0.0	0.0	2	0	1	710
1854	1854	71.1	1	17.088242	40.768677000000004	0.0	0.0	2	0	1	711
1855	1855	71.2	1	17.080732	40.768677000000004	0.0	0.0	2	0	1	712
1856	1856	71.3	1	17.078148000000002	40.768677000000004	0.0	0.0	2	0	1	713
1857	1857	71.4	1	17.076818	40.768677000000004	0.0	0.0	2	0	1	714
1858	1858	71.5	1	17.076818	40.768677000000004	0.0	0.0	2	0	1	715
1859	1859	71.6	1	17.076818	40.768677000000004	0.0	0.0	2	0	1	716
1860	1860	71.7	1	17.079966	40.768677000000004	0.0	0.0	2	0	1	717
1861	1861	71.8	1	17.083920000000003	40.768677000000004	0.0	0.0	2	0	1	718
1862	1862	71.9	1	17.086395	40.768677000000004	0.0	0.0	2	0	1	719
1863	1863	72.0	1	17.089441	40.768677000000004	0.0	0.0	2	0	1	720
1864	1864	72.1	1	17.091435999999998	40.768677000000004	0.0	0.0	2	0	1	721
1865	1865	72.2	1	17.094604	40.768677000000004	0.0	0.0	2	0	1	722
1866	1866	72.3	1	17.096624	40.768677000000004	0.0	0.0	2	0	1	723
1867	1867	72.4	1	17.09977	40.768677000000004	0.0	0.0	2	0	1	724
1868	1868	72.5	1	17.102	40.768677000000004	0.0	0.0	2	0	1	725
1869	1869	72.6	1	17.103379999999998	40.768677000000004	0.0	0.0	2	0	1	726
1870	1870	72.7	1	17.103379999999998	40.768677000000004	0.0	0.0	2	0	1	727
1871	1871	72.8	1	17.103379999999998	40.768677000000004	0.0	0.0	2	0	1	728
1872	1872	72.9	1	17.103379999999998	40.768677000000004	0.0	0.0	2	0	1	729
1873	1873	73.0	1	17.097788	40.768677000000004	0.0	0.0	2	0	1	730
1874	1874	73.1	1	17.097788	40.768677000000004	0.0	0.0	2	0	1	731
1875	1875	73.2	2	17.076529	40.768677000000004	0.0	0.0	2	0	1	732
1876	1876	73.3	2	17.0748	40.768677000000004	0.0	0.0	2	0	1	733
1877	1877	73.4	2	17.072834	40.768677000000004	0.0	0.0	2	0	1	734
1878	1878	73.5	1	17.070412	40.768677000000004	0.0	0.0	2	0	1	735
1879	1879	73.6	1	17.070412	40.768677000000004	0.0	0.0	2	0	1	736
1880	1880	73.7	1	17.051077	40.768677000000004	0.0	0.0	2	0	1	737
1881	1881	73.8	1	17.0434	40.768677000000004	0.0	0.0	2	0	1	738
1882	1882	73.9	1	17.037354	40.768677000000004	0.0	0.0	2	0	1	739
1883	1883	74.0	1	17.033026	40.768677000000004	0.0	0.0	2	0	1	740
1884	1884	74.1	1	17.029045	40.768677000000004	0.0	0.0	2	0	1	741
1885	1885	74.2	1	17.029045	40.768677000000004	0.0	0.0	2	0	1	742
1886	1886	74.3	1	17.024929999999998	40.768677000000004	0.0	0.0	2	0	1	743
1887	1887	74.4	1	17.024929999999998	40.768677000000004	0.0	0.0	2	0	1	744
1888	1888	74.5	1	17.026595999999998	40.768677000000004	0.0	0.0	2	0	1	745
1889	1889	74.6	1	17.029657	40.768677000000004	0.0	0.0	2	0	1	746
1890	1890	74.7	1	17.029657	40.768677000000004	0.0	0.0	2	0	1	747
1891	1891	74.8	1	17.03874	40.768677000000004	0.0	0.0	2	0	1	748
1892	1892	74.9	1	17.04315	40.768677000000004	0.0	0.0	2	0	1	749
1893	1893	75.0	1	17.047869	40.768677000000004	0.0	0.0	2	0	1	750
1894	1894	75.1	1	17.051385999999997	40.768677000000004	0.0	0.0	2	0	1	751
1895	1895	75.2	1	17.05419	40.768677000000004	0.0	0.0	2	0	1	752
1896	1896	75.3	1	17.05419	40.768677000000004	0.0	0.0	2	0	1	753
1897	1897	75.4	1	17.055564999999998	40.768677000000004	0.0	0.0	2	0	1	754
1898	1898	75.5	1	17.055564999999998	40.768677000000004	0.0	0.0	2	0	1	755
1899	1899	75.6	1	17.053135	40.768677000000004	0.0	0.0	2	0	1	756
1900	1900	75.7	1	17.04958	40.768677000000004	0.0	0.0	2	0	1	757
1901	1901	75.8	1	17.047420000000002	40.768677000000004	0.0	0.0	2	0	1	758
1902	1902	75.9	1	17.046297	40.768677000000004	0.0	0.0	2	0	1	759
1903	1903	76.0	1	17.046297	40.768677000000004	0.0	0.0	2	0	1	760
1904	1904	76.1	1	17.047514000000003	40.768677000000004	0.0	0.0	2	0	1	761
1905	1905	76.2	1	17.050266	40.768677000000004	0.0	0.0	2	0	1	762
1906	1906	76.3	1	17.054717999999998	40.768677000000004	0.0	0.0	2	0	1	763
1907	1907	76.4	1	17.054717999999998	40.768677000000004	0.0	0.0	2	0	1	764
1908	1908	76.5	1	17.067401999999998	40.768677000000004	0.0	0.0	2	0	1	765
1909	1909	76.6	1	17.073221	40.768677000000004	0.0	0.0	2	0	1	766
1910	1910	76.7	1	17.079535	40.768677000000004	0.0	0.0	2	0	1	767
1911	1911	76.8	1	17.08484	40.768677000000004	0.0	0.0	2	0	1	768
1912	1912	76.9	1	17.08484	40.768677000000004	0.0	0.0	2	0	1	769
1913	1913	77.0	1	17.08905	40.768677000000004	0.0	0.0	2	0	1	770
1914	1914	77.1	1	17.095282	40.768677000000004	0.0	0.0	2	0	1	771
1915	1915	77.2	1	17.09777	40.768677000000004	0.0	0.0	2	0	1	772
1916	1916	77.3	1	17.101725	40.768677000000004	0.0	0.0	2	0	1	773
1917	1917	77.4	1	17.104177	40.768677000000004	0.0	0.0	2	0	1	774
1918	1918	77.5	1	17.104177	40.768677000000004	0.0	0.0	2	0	1	775
1919	1919	77.6	1	17.10545	40.768677000000004	0.0	0.0	2	0	1	776
1920	1920	77.7	1	17.103908999999998	40.768677000000004	0.0	0.0	2	0	1	777
1921	1921	77.8	1	17.101091	40.768677000000004	0.0	0.0	2	0	1	778
1922	1922	77.9	1	17.097069	40.768677000000004	0.0	0.0	2	0	1	779
1923	1923	78.0	1	17.094704	40.768677000000004	0.0	0.0	2	0	1	780
1924	1924	78.1	1	17.094704	40.768677000000004	0.0	0.0	2	0	1	781
1925	1925	78.2	1	17.093007999999998	40.768677000000004	0.0	0.0	2	0	1	782
1926	1926	78.3	1	17.093007999999998	40.768677000000004	0.0	0.0	2	0	1	783
1927	1927	78.4	1	17.094960999999998	40.768677000000004	0.0	0.0	2	0	1	784
1928	1928	78.5	1	17.103497	40.768677000000004	0.0	0.0	2	0	1	785
1929	1929	78.6	1	17.106253	40.768677000000004	0.0	0.0	2	0	1	786
1930	1930	78.7	1	17.110273	40.768677000000004	0.0	0.0	2	0	1	787
1931	1931	78.8	1	17.113525	40.768677000000004	0.0	0.0	2	0	1	788
1932	1932	78.9	1	17.116657	40.768677000000004	0.0	0.0	2	0	1	789
1933	1933	79.0	1	17.116657	40.768677000000004	0.0	0.0	2	0	1	790
1934	1934	79.1	1	17.121016	40.768677000000004	0.0	0.0	2	0	1	791
1935	1935	79.2	1	17.12471	40.768677000000004	0.0	0.0	2	0	1	792
1936	1936	79.3	1	17.126337	40.768677000000004	0.0	0.0	2	0	1	793
1937	1937	79.4	1	17.126337	40.768677000000004	0.0	0.0	2	0	1	794
1938	1938	79.5	1	17.126337	40.768677000000004	0.0	0.0	2	0	1	795
1939	1939	79.6	1	17.124578	40.768677000000004	0.0	0.0	2	0	1	796
1940	1940	79.7	1	17.121992000000002	40.768677000000004	0.0	0.0	2	0	1	797
1941	1941	79.8	2	17.121992000000002	40.768677000000004	0.0	0.0	2	0	1	798
1942	1942	79.9	2	17.118189	40.768677000000004	0.0	0.0	2	0	1	799
1943	1943	80.0	2	17.116495	40.768677000000004	0.0	0.0	2	0	1	800
1944	1944	80.1	2	17.114883	40.768677000000004	0.0	0.0	2	0	1	801
1945	1945	80.2	2	17.113308	40.768677000000004	0.0	0.0	2	0	1	802
1946	1946	80.3	2	17.111652	40.768677000000004	0.0	0.0	2	0	1	803
1947	1947	80.4	2	17.111652	40.768677000000004	0.0	0.0	2	0	1	804
1948	1948	80.5	2	17.106445	40.768677000000004	0.0	0.0	2	0	1	805
1949	1949	80.6	2	17.102514000000003	40.768677000000004	0.0	0.0	2	0	1	806
1950	1950	80.7	1	17.09972	40.768677000000004	0.0	0.0	2	0	1	807
1951	1951	80.8	1	17.085435999999998	40.768677000000004	0.0	0.0	2	0	1	808
1952	1952	80.9	1	17.072492999999998	40.768677000000004	0.0	0.0	2	0	1	809
1953	1953	81.0	1	17.072492999999998	40.768677000000004	0.0	0.0	2	0	1	810
1954	1954	81.1	1	17.052734	40.768677000000004	0.0	0.0	2	0	1	811
1955	1955	81.2	1	17.04318	40.768677000000004	0.0	0.0	2	0	1	812
1956	1956	81.3	1	17.04318	40.768677000000004	0.0	0.0	2	0	1	813
1957	1957	81.4	1	17.022755	40.768677000000004	0.0	0.0	2	0	1	814
1958	1958	81.5	1	17.017720999999998	40.768677000000004	0.0	0.0	2	0	1	815
1959	1959	81.6	1	17.014229	40.768677000000004	0.0	0.0	2	0	1	816
1960	1960	81.7	1	17.0119	40.768677000000004	0.0	0.0	2	0	1	817
1961	1961	81.8	1	17.010649	40.768677000000004	0.0	0.0	2	0	1	818
1962	1962	81.9	1	17.010649	40.768677000000004	0.0	0.0	2	0	1	819
1963	1963	82.0	1	17.010649	40.768677000000004	0.0	0.0	2	0	1	820
1964	1964	82.1	1	17.014623999999998	40.768677000000004	0.0	0.0	2	0	1	821
1965	1965	82.2	1	17.018148	40.768677000000004	0.0	0.0	2	0	1	822
1966	1966	82.3	1	17.02338	40.768677000000004	0.0	0.0	2	0	1	823
1967	1967	82.4	1	17.02338	40.768677000000004	0.0	0.0	2	0	1	824
1968	1968	82.5	1	17.041632	40.768677000000004	0.0	0.0	2	0	1	825
1969	1969	82.6	1	17.049934	40.768677000000004	0.0	0.0	2	0	1	826
1970	1970	82.7	1	17.058023000000002	40.768677000000004	0.0	0.0	2	0	1	827
1971	1971	82.8	1	17.058023000000002	40.768677000000004	0.0	0.0	2	0	1	828
1972	1972	82.9	1	17.070206	40.768677000000004	0.0	0.0	2	0	1	829
1973	1973	83.0	1	17.070206	40.768677000000004	0.0	0.0	2	0	1	830
1974	1974	83.1	1	17.077206	40.768677000000004	0.0	0.0	2	0	1	831
1975	1975	83.2	1	17.077206	40.768677000000004	0.0	0.0	2	0	1	832
1976	1976	83.3	1	17.07868	40.768677000000004	0.0	0.0	2	0	1	833
1977	1977	83.4	1	17.076351000000003	40.768677000000004	0.0	0.0	2	0	1	834
1978	1978	83.5	1	17.072851	40.768677000000004	0.0	0.0	2	0	1	835
1979	1979	83.6	1	17.072851	40.768677000000004	0.0	0.0	2	0	1	836
1980	1980	83.7	1	17.062084	40.768677000000004	0.0	0.0	2	0	1	837
1981	1981	83.8	1	17.057314	40.768677000000004	0.0	0.0	2	0	1	838
1982	1982	83.9	1	17.053905	40.768677000000004	0.0	0.0	2	0	1	839
1983	1983	84.0	1	17.05198	40.768677000000004	0.0	0.0	2	0	1	840
1984	1984	84.1	1	17.05198	40.768677000000004	0.0	0.0	2	0	1	841
1985	1985	84.2	1	17.05198	40.768677000000004	0.0	0.0	2	0	1	842
1986	1986	84.3	1	17.053963	40.768677000000004	0.0	0.0	2	0	1	843
1987	1987	84.4	1	17.057062	40.768677000000004	0.0	0.0	2	0	1	844
1988	1988	84.5	1	17.061531	40.768677000000004	0.0	0.0	2	0	1	845
1989	1989	84.6	1	17.061531	40.768677000000004	0.0	0.0	2	0	1	846
1990	1990	84.7	1	17.06654	40.768677000000004	0.0	0.0	2	0	1	847
1991	1991	84.8	1	17.06654	40.768677000000004	0.0	0.0	2	0	1	848
1992	1992	84.9	1	17.065254	40.768677000000004	0.0	0.0	2	0	1	849
1993	1993	85.0	1	17.062778	40.768677000000004	0.0	0.0	2	0	1	850
1994	1994	85.1	1	17.062778	40.768677000000004	0.0	0.0	2	0	1	851
1995	1995	85.2	1	17.053791	40.768677000000004	0.0	0.0	2	0	1	852
1996	1996	85.3	1	17.049758999999998	40.768677000000004	0.0	0.0	2	0	1	853
1997	1997	85.4	1	17.047155	40.768677000000004	0.0	0.0	2	0	1	854
1998	1998	85.5	1	17.047155	40.768677000000004	0.0	0.0	2	0	1	855
[truncated: 110,564 more rows]
