# Supplementary material for: Direct Approach or Detour: A Comparative Model of Inhibition and Neural Ensemble Size in Behavior Selection
Source: Front Syst Neurosci. 2021 Nov 9;15:752219. doi: 10.3389/fnsys.2021.752219 (PMC8660104; doi:10.3389/fnsys.2021.752219)
Supplement: Supplementary file 2 [file Data_Sheet_2.CSV]

	id	popsize	inh	mean	sd	median	iqr	max	min
0	0	1	0.00	26.39	31.03	12.40	8.42	110.90	7.40
1	1	1	0.10	11.44	7.82	9.25	5.83	35.60	5.50
2	2	1	0.20	15.59	19.95	5.95	4.20	70.90	4.40
3	3	1	0.40	10.36	8.34	6.85	5.40	33.70	4.30
4	4	1	0.60	5.82	1.49	5.70	1.50	8.20	2.20
5	5	1	0.80	5.77	3.88	4.85	0.65	17.60	3.20
6	6	1	1.00	5.28	2.19	4.50	1.80	11.30	2.10
7	7	2	0.00	15.16	17.91	7.35	4.95	71.70	5.80
8	8	2	0.10	6.65	3.21	6.00	0.70	17.70	4.80
9	9	2	0.20	11.04	20.32	5.30	0.88	81.50	4.60
10	10	2	0.40	7.08	7.46	4.85	1.32	32.70	4.10
11	11	2	0.60	10.10	11.62	5.80	3.88	47.40	3.70
12	12	2	0.80	6.39	3.64	5.10	1.95	17.80	3.70
13	13	2	1.00	5.00	0.99	4.90	1.40	6.90	3.60
14	14	5	0.00	13.67	16.34	7.10	2.20	54.70	2.40
15	15	5	0.10	5.32	1.02	5.70	1.67	6.60	3.30
16	16	5	0.20	5.06	1.83	5.05	0.75	9.60	2.00
17	17	5	0.40	4.43	1.46	4.40	0.80	8.70	3.00
18	18	5	0.60	9.07	15.84	4.20	1.50	61.40	2.10
19	19	5	0.80	7.06	7.94	4.65	1.85	32.40	2.10
20	20	5	1.00	5.12	1.76	5.30	1.63	8.20	2.00
21	21	10	0.00	9.94	7.17	7.20	3.50	32.30	5.30
22	22	10	0.10	5.63	0.64	5.70	1.02	6.50	4.70
23	23	10	0.20	5.36	1.32	5.05	0.88	9.50	4.00
24	24	10	0.40	5.19	1.11	4.90	0.45	7.90	4.00
25	25	10	0.60	4.58	1.32	4.45	1.15	8.60	3.00
26	26	10	0.80	4.28	1.12	4.25	1.20	7.30	2.80
27	27	10	1.00	3.96	1.12	4.25	1.22	5.30	1.20
