# Supplementary material for: Direct Approach or Detour: A Comparative Model of Inhibition and Neural Ensemble Size in Behavior Selection
Source: Front Syst Neurosci. 2021 Nov 9;15:752219. doi: 10.3389/fnsys.2021.752219 (PMC8660104; doi:10.3389/fnsys.2021.752219)
Supplement: Supplementary file 3 [file Data_Sheet_3.CSV]

	id	species	mean	median	std	min	max	iqr
0	3	g	65.66	25.00	103.15	1.00	596.00	63.25
1	4	d	19.12	14.60	14.89	6.00	58.60	13.10
2	5	w	10.01	7.80	10.90	0.01	46.00	5.40
3	6	m	4.65	3.60	3.49	0.96	11.04	4.00
